# Supplementary material for: Intrinsic brain dynamics in the Default Mode Network predict involuntary fluctuations of visual awareness
Source: Nat Commun. 2022 Nov 14;13:6923. doi: 10.1038/s41467-022-34410-6 (PMC9663583; doi:10.1038/s41467-022-34410-6)
Supplement: Supplementary file 4 — Source Data [file 41467_2022_34410_MOESM4_ESM.zip]

Archive with 5 entries (4 files):
- Source Data/
- Source Data/Fig3.zip
- Source Data/Fig5.zip
- Source Data/Fig6.zip
- Source Data/Fig1bcd_percpAltRate_vs_condition_trialLevel.xlsx
