# Supplementary material for: Intrinsic brain dynamics in the Default Mode Network predict involuntary fluctuations of visual awareness
Source: Nat Commun. 2022 Nov 14;13:6923. doi: 10.1038/s41467-022-34410-6 (PMC9663583; doi:10.1038/s41467-022-34410-6)
Supplement: Supplementary file 4 — Source Data [file 41467_2022_34410_MOESM4_ESM.zip › Source Data/Fig1bcd_percpAltRate_vs_condition_trialLevel.xlsx]

## Sheet: percpAltRate_vs_condition_trial
	SUBS	SCANS	CONDITION	TRIAL_INFO	ALT_DELAY	ALT_PERCEPT	Percept
1	S01	scan1	Rival	Trial 1	1.61591	1	Green
2	S01	scan1	Rival	Trial 1	0.0333059	3	Mixed
3	S01	scan1	Rival	Trial 1	2.73214	2	Red
4	S01	scan1	Rival	Trial 1	0.0666202	3	Mixed
5	S01	scan1	Rival	Trial 1	1.516	1	Green
6	S01	scan1	Rival	Trial 1	0.0500273	3	Mixed
7	S01	scan1	Rival	Trial 1	2.11569	2	Red
8	S01	scan1	Rival	Trial 1	0.0833274	3	Mixed
9	S01	scan1	Rival	Trial 1	2.3322	1	Green
10	S01	scan1	Rival	Trial 1	0.0500544	3	Mixed
11	S01	scan1	Rival	Trial 1	2.13232	2	Red
12	S01	scan1	Rival	Trial 1	0.0832947	3	Mixed
13	S01	scan1	Rival	Trial 1	1.48266	1	Green
14	S01	scan1	Rival	Trial 1	0.0333171	3	Mixed
15	S01	scan1	Rival	Trial 1	0.966253	2	Red
16	S01	scan1	Rival	Trial 1	0.183222	3	Mixed
17	S01	scan1	Rival	Trial 1	0.233427	1	Green
18	S01	scan1	Rival	Trial 1	0.0164957	3	Mixed
19	S01	scan1	Rival	Trial 1	0.982887	2	Red
20	S01	scan1	Rival	Trial 1	0.116614	3	Mixed
21	S01	scan1	Rival	Trial 1	1.54931	1	Green
22	S01	scan1	Rival	Trial 1	0.183231	3	Mixed
23	S01	scan1	Rival	Trial 1	2.03245	2	Red
24	S01	scan1	Rival	Trial 1	0.0665925	3	Mixed
25	S01	scan1	Rival	Trial 1	1.78254	1	Green
26	S01	scan1	Rival	Trial 1	0.233217	3	Mixed
27	S01	scan1	Rival	Trial 1	1.84919	2	Red
28	S01	scan1	Rival	Trial 1	0.233338	3	Mixed
29	S01	scan1	Rival	Trial 1	0.716264	2	Red
30	S01	scan1	Rival	Trial 1	0.0333073	3	Mixed
31	S01	scan1	Rival	Trial 1	1.54931	1	Green
32	S01	scan1	Rival	Trial 1	0.0668367	3	Mixed
33	S01	scan1	Rival	Trial 1	2.99859	2	Red
34	S01	scan1	Rival	Trial 1	0.0331953	3	Mixed
35	S01	scan1	Rival	Trial 1	2.44889	1	Green
36	S01	scan1	Rival	Trial 1	0.0833095	3	Mixed
37	S01	scan1	Rival	Trial 1	1.96578	2	Red
38	S01	scan1	Rival	Trial 1	0.0333067	3	Mixed
39	S01	scan1	Rival	Trial 1	1.7992	1	Green
40	S01	scan1	Rival	Trial 1	0.0666448	3	Mixed
41	S01	scan1	Rival	Trial 1	1.59927	2	Red
42	S01	scan1	Rival	Trial 1	0.0666953	3	Mixed
43	S01	scan1	Rival	Trial 1	1.28269	1	Green
44	S01	scan1	Rival	Trial 1	0.183289	3	Mixed
45	S01	scan1	Rival	Trial 2	2.54886	1	Green
46	S01	scan1	Rival	Trial 2	0.0666596	3	Mixed
47	S01	scan1	Rival	Trial 2	1.81585	2	Red
48	S01	scan1	Rival	Trial 2	0.150063	3	Mixed
49	S01	scan1	Rival	Trial 2	0.133146	2	Red
50	S01	scan1	Rival	Trial 2	0.0501041	3	Mixed
51	S01	scan1	Rival	Trial 2	2.29881	1	Green
52	S01	scan1	Rival	Trial 2	0.0333174	3	Mixed
53	S01	scan1	Rival	Trial 2	2.53223	2	Red
54	S01	scan1	Rival	Trial 2	0.0666453	3	Mixed
55	S01	scan1	Rival	Trial 2	2.39889	1	Green
56	S01	scan1	Rival	Trial 2	0.066637	3	Mixed
57	S01	scan1	Rival	Trial 2	2.91538	2	Red
58	S01	scan1	Rival	Trial 2	0.0999418	3	Mixed
59	S01	scan1	Rival	Trial 2	3.16527	1	Green
60	S01	scan1	Rival	Trial 2	0.0666842	3	Mixed
61	S01	scan1	Rival	Trial 2	4.21474	2	Red
62	S01	scan1	Rival	Trial 2	0.0499563	3	Mixed
63	S01	scan1	Rival	Trial 2	2.83207	1	Green
64	S01	scan1	Rival	Trial 2	0.0833424	3	Mixed
65	S01	scan1	Rival	Trial 2	2.58217	2	Red
66	S01	scan1	Rival	Trial 2	0.0332403	3	Mixed
67	S01	scan1	Rival	Trial 2	2.18238	1	Green
68	S01	scan1	Rival	Trial 2	0.199948	3	Mixed
69	S01	scan1	Rival	Trial 2	3.01528	2	Red
70	S01	scan1	Rival	Trial 2	0.0666384	3	Mixed
71	S01	scan1	Rival	Trial 2	2.299	1	Green
72	S01	scan1	Rival	Trial 2	0.0832388	3	Mixed
73	S01	scan1	Rival	Trial 2	1.59935	2	Red
74	S01	scan1	Rival	Trial 2	0.250023	3	Mixed
75	S01	scan1	Rival	Trial 2	1.51581	1	Green
76	S01	scan1	Rival	Trial 2	0.0999373	3	Mixed
77	S01	scan1	Rival	Trial 3	0.266767	2	Red
78	S01	scan1	Rival	Trial 3	1.01604	1	Green
79	S01	scan1	Rival	Trial 3	0.0832533	3	Mixed
80	S01	scan1	Rival	Trial 3	2.28231	2	Red
81	S01	scan1	Rival	Trial 3	0.0500108	3	Mixed
82	S01	scan1	Rival	Trial 3	2.54882	1	Green
83	S01	scan1	Rival	Trial 3	0.0500128	3	Mixed
84	S01	scan1	Rival	Trial 3	2.18228	2	Red
85	S01	scan1	Rival	Trial 3	0.0666719	3	Mixed
86	S01	scan1	Rival	Trial 3	2.43224	1	Green
87	S01	scan1	Rival	Trial 3	0.0499698	3	Mixed
88	S01	scan1	Rival	Trial 3	1.89918	2	Red
89	S01	scan1	Rival	Trial 3	0.0832617	3	Mixed
90	S01	scan1	Rival	Trial 3	2.26568	1	Green
91	S01	scan1	Rival	Trial 3	0.0666456	3	Mixed
92	S01	scan1	Rival	Trial 3	2.86546	2	Red
93	S01	scan1	Rival	Trial 3	0.0665576	3	Mixed
94	S01	scan1	Rival	Trial 3	4.14814	1	Green
95	S01	scan1	Rival	Trial 3	0.133231	3	Mixed
96	S01	scan1	Rival	Trial 3	2.79881	2	Red
97	S01	scan1	Rival	Trial 3	0.0499385	3	Mixed
98	S01	scan1	Rival	Trial 3	3.01533	1	Green
99	S01	scan1	Rival	Trial 3	0.399831	3	Mixed
100	S01	scan1	Rival	Trial 3	2.43245	2	Red
101	S01	scan1	Rival	Trial 3	1.14922	1	Green
102	S01	scan1	Rival	Trial 3	0.133311	3	Mixed
103	S01	scan1	Rival	Trial 3	1.39936	2	Red
104	S01	scan1	Rival	Trial 3	0.0334286	3	Mixed
105	S01	scan1	Rival	Trial 3	2.28221	1	Green
106	S01	scan1	Rival	Trial 3	0.0499508	3	Mixed
107	S01	scan1	Rival	Trial 3	2.71547	2	Red
108	S01	scan1	Rival	Trial 3	0.0499524	3	Mixed
109	S01	scan1	Rival	Trial 4	1.28276	1	Green
110	S01	scan1	Rival	Trial 4	0.0665951	3	Mixed
111	S01	scan1	Rival	Trial 4	2.83206	2	Red
112	S01	scan1	Rival	Trial 4	0.050288	3	Mixed
113	S01	scan1	Rival	Trial 4	3.74801	1	Green
114	S01	scan1	Rival	Trial 4	0.0499957	3	Mixed
115	S01	scan1	Rival	Trial 4	2.61559	2	Red
116	S01	scan1	Rival	Trial 4	0.183196	3	Mixed
117	S01	scan1	Rival	Trial 4	1.58259	1	Green
118	S01	scan1	Rival	Trial 4	0.0832885	3	Mixed
119	S01	scan1	Rival	Trial 4	2.58218	2	Red
120	S01	scan1	Rival	Trial 4	0.266634	3	Mixed
121	S01	scan1	Rival	Trial 4	2.73205	1	Green
122	S01	scan1	Rival	Trial 4	0.0832905	3	Mixed
123	S01	scan1	Rival	Trial 4	2.98195	2	Red
124	S01	scan1	Rival	Trial 4	0.0666372	3	Mixed
125	S01	scan1	Rival	Trial 4	3.13201	1	Green
126	S01	scan1	Rival	Trial 4	0.0998873	3	Mixed
127	S01	scan1	Rival	Trial 4	1.44936	2	Red
128	S01	scan1	Rival	Trial 4	0.133259	3	Mixed
129	S01	scan1	Rival	Trial 4	2.16569	1	Green
130	S01	scan1	Rival	Trial 4	0.116682	3	Mixed
131	S01	scan1	Rival	Trial 4	3.64831	2	Red
132	S01	scan1	Rival	Trial 4	0.0832933	3	Mixed
133	S01	scan1	Rival	Trial 4	2.69879	1	Green
134	S01	scan1	Rival	Trial 4	0.116618	3	Mixed
135	S01	scan1	Rival	Trial 4	2.54885	2	Red
136	S01	scan1	Rival	Trial 4	0.0833198	3	Mixed
137	S01	scan1	Rival	Trial 4	2.14902	1	Green
138	S01	scan1	Rival	Trial 4	0.116608	3	Mixed
139	S01	scan1	Rival	Trial 5	1.08289	1	Green
140	S01	scan1	Rival	Trial 5	0.0666032	3	Mixed
141	S01	scan1	Rival	Trial 5	2.19901	2	Red
142	S01	scan1	Rival	Trial 5	0.0667479	3	Mixed
143	S01	scan1	Rival	Trial 5	4.24801	1	Green
144	S01	scan1	Rival	Trial 5	0.0832673	3	Mixed
145	S01	scan1	Rival	Trial 5	2.41558	2	Red
146	S01	scan1	Rival	Trial 5	0.116596	3	Mixed
147	S01	scan1	Rival	Trial 5	2.11576	1	Green
148	S01	scan1	Rival	Trial 5	0.0832977	3	Mixed
149	S01	scan1	Rival	Trial 5	1.99913	2	Red
150	S01	scan1	Rival	Trial 5	0.116598	3	Mixed
151	S01	scan1	Rival	Trial 5	1.91579	1	Green
152	S01	scan1	Rival	Trial 5	0.0999373	3	Mixed
153	S01	scan1	Rival	Trial 5	2.58222	2	Red
154	S01	scan1	Rival	Trial 5	0.0666434	3	Mixed
155	S01	scan1	Rival	Trial 5	2.66561	1	Green
156	S01	scan1	Rival	Trial 5	0.0831374	3	Mixed
157	S01	scan1	Rival	Trial 5	2.54882	2	Red
158	S01	scan1	Rival	Trial 5	0.133308	3	Mixed
159	S01	scan1	Rival	Trial 5	2.49887	1	Green
160	S01	scan1	Rival	Trial 5	0.0833033	3	Mixed
161	S01	scan1	Rival	Trial 5	2.03241	2	Red
162	S01	scan1	Rival	Trial 5	0.0668711	3	Mixed
163	S01	scan1	Rival	Trial 5	1.58239	1	Green
164	S01	scan1	Rival	Trial 5	0.116608	3	Mixed
165	S01	scan1	Rival	Trial 5	3.86494	2	Red
166	S01	scan1	Rival	Trial 5	0.899607	3	Mixed
167	S01	scan1	Rival	Trial 5	0.433146	2	Red
168	S01	scan1	Rival	Trial 5	0.0332598	3	Mixed
169	S01	scan1	Rival	Trial 5	1.74936	1	Green
170	S01	scan1	Rival	Trial 5	0.133197	3	Mixed
171	S01	scan1	Rival	Trial 5	1.69947	2	Red
172	S01	scan1	Rival	Trial 5	0.0830444	3	Mixed
173	S01	scan2	Relay Smooth	Trial 1	3.3651	1	Green
174	S01	scan2	Relay Smooth	Trial 1	0.083312	3	Mixed
175	S01	scan2	Relay Smooth	Trial 1	1.9325	2	Red
176	S01	scan2	Relay Smooth	Trial 1	0.100028	3	Mixed
177	S01	scan2	Relay Smooth	Trial 1	2.14924	1	Green
178	S01	scan2	Relay Smooth	Trial 1	0.0513261	3	Mixed
179	S01	scan2	Relay Smooth	Trial 1	2.56388	2	Red
180	S01	scan2	Relay Smooth	Trial 1	0.0666149	3	Mixed
181	S01	scan2	Relay Smooth	Trial 1	2.299	1	Green
182	S01	scan2	Relay Smooth	Trial 1	0.233197	3	Mixed
183	S01	scan2	Relay Smooth	Trial 1	2.88207	2	Red
184	S01	scan2	Relay Smooth	Trial 1	0.0665923	3	Mixed
185	S01	scan2	Relay Smooth	Trial 1	3.23191	1	Green
186	S01	scan2	Relay Smooth	Trial 1	0.0666439	3	Mixed
187	S01	scan2	Relay Smooth	Trial 1	4.13144	2	Red
188	S01	scan2	Relay Smooth	Trial 1	0.0499893	3	Mixed
189	S01	scan2	Relay Smooth	Trial 1	2.83212	1	Green
190	S01	scan2	Relay Smooth	Trial 1	0.0666107	3	Mixed
191	S01	scan2	Relay Smooth	Trial 1	2.49912	2	Red
192	S01	scan2	Relay Smooth	Trial 1	0.0664207	3	Mixed
193	S01	scan2	Relay Smooth	Trial 1	2.44885	1	Green
194	S01	scan2	Relay Smooth	Trial 1	0.0999842	3	Mixed
195	S01	scan2	Relay Smooth	Trial 1	2.88204	2	Red
196	S01	scan2	Relay Smooth	Trial 1	0.0332866	3	Mixed
197	S01	scan2	Relay Smooth	Trial 1	2.38242	1	Green
198	S01	scan2	Relay Smooth	Trial 1	0.0847895	3	Mixed
199	S01	scan2	Relay Smooth	Trial 1	1.83087	2	Red
200	S01	scan2	Relay Smooth	Trial 1	0.0667878	3	Mixed
201	S01	scan2	Relay Smooth	Trial 2	1.54933	2	Red
202	S01	scan2	Relay Smooth	Trial 2	0.0665789	3	Mixed
203	S01	scan2	Relay Smooth	Trial 2	2.26566	1	Green
204	S01	scan2	Relay Smooth	Trial 2	0.0666431	3	Mixed
205	S01	scan2	Relay Smooth	Trial 2	2.46559	2	Red
206	S01	scan2	Relay Smooth	Trial 2	0.0833036	3	Mixed
207	S01	scan2	Relay Smooth	Trial 2	2.28225	1	Green
208	S01	scan2	Relay Smooth	Trial 2	0.0333372	3	Mixed
209	S01	scan2	Relay Smooth	Trial 2	2.28233	2	Red
210	S01	scan2	Relay Smooth	Trial 2	0.0500226	3	Mixed
211	S01	scan2	Relay Smooth	Trial 2	2.08235	1	Green
212	S01	scan2	Relay Smooth	Trial 2	2.13242	2	Red
213	S01	scan2	Relay Smooth	Trial 2	0.0693527	3	Mixed
214	S01	scan2	Relay Smooth	Trial 2	2.92928	1	Green
215	S01	scan2	Relay Smooth	Trial 2	0.0499698	3	Mixed
216	S01	scan2	Relay Smooth	Trial 2	4.21475	2	Red
217	S01	scan2	Relay Smooth	Trial 2	0.033364	3	Mixed
218	S01	scan2	Relay Smooth	Trial 2	2.81551	1	Green
219	S01	scan2	Relay Smooth	Trial 2	0.0165496	3	Mixed
220	S01	scan2	Relay Smooth	Trial 2	3.38179	2	Red
221	S01	scan2	Relay Smooth	Trial 2	0.0666364	3	Mixed
222	S01	scan2	Relay Smooth	Trial 2	2.3656	1	Green
223	S01	scan2	Relay Smooth	Trial 2	0.0499619	3	Mixed
224	S01	scan2	Relay Smooth	Trial 2	1.33275	2	Red
225	S01	scan2	Relay Smooth	Trial 2	0.0499821	3	Mixed
226	S01	scan2	Relay Smooth	Trial 2	1.24943	1	Green
227	S01	scan2	Relay Smooth	Trial 2	0.0666655	3	Mixed
228	S01	scan2	Relay Smooth	Trial 2	2.26566	2	Red
229	S01	scan2	Relay Smooth	Trial 2	0.0665856	3	Mixed
230	S01	scan2	Relay Smooth	Trial 2	2.73212	1	Green
231	S01	scan2	Relay Smooth	Trial 2	0.0499661	3	Mixed
232	S01	scan2	Relay Smooth	Trial 3	1.58267	2	Red
233	S01	scan2	Relay Smooth	Trial 3	0.116597	3	Mixed
234	S01	scan2	Relay Smooth	Trial 3	1.9824	1	Green
235	S01	scan2	Relay Smooth	Trial 3	0.099942	3	Mixed
236	S01	scan2	Relay Smooth	Trial 3	4.29807	2	Red
237	S01	scan2	Relay Smooth	Trial 3	0.0500052	3	Mixed
238	S01	scan2	Relay Smooth	Trial 3	2.49885	1	Green
239	S01	scan2	Relay Smooth	Trial 3	0.0515725	3	Mixed
240	S01	scan2	Relay Smooth	Trial 3	2.08241	2	Red
241	S01	scan2	Relay Smooth	Trial 3	0.0484978	3	Mixed
242	S01	scan2	Relay Smooth	Trial 3	2.13224	1	Green
243	S01	scan2	Relay Smooth	Trial 3	0.0333179	3	Mixed
244	S01	scan2	Relay Smooth	Trial 3	1.98245	2	Red
245	S01	scan2	Relay Smooth	Trial 3	0.0666585	3	Mixed
246	S01	scan2	Relay Smooth	Trial 3	2.51557	1	Green
247	S01	scan2	Relay Smooth	Trial 3	0.0332813	3	Mixed
248	S01	scan2	Relay Smooth	Trial 3	2.78205	2	Red
249	S01	scan2	Relay Smooth	Trial 3	0.0499686	3	Mixed
250	S01	scan2	Relay Smooth	Trial 3	2.61554	1	Green
251	S01	scan2	Relay Smooth	Trial 3	0.049986	3	Mixed
252	S01	scan2	Relay Smooth	Trial 3	2.58217	2	Red
253	S01	scan2	Relay Smooth	Trial 3	0.049958	3	Mixed
254	S01	scan2	Relay Smooth	Trial 3	1.9991	1	Green
255	S01	scan2	Relay Smooth	Trial 3	1.73287	2	Red
256	S01	scan2	Relay Smooth	Trial 3	0.0829784	3	Mixed
257	S01	scan2	Relay Smooth	Trial 3	5.18104	1	Green
258	S01	scan2	Relay Smooth	Trial 3	1.98241	2	Red
259	S01	scan2	Relay Smooth	Trial 3	0.0332718	3	Mixed
260	S01	scan2	Relay Smooth	Trial 3	1.61602	1	Green
261	S01	scan2	Relay Smooth	Trial 4	2.44889	1	Green
262	S01	scan2	Relay Smooth	Trial 4	0.049922	3	Mixed
263	S01	scan2	Relay Smooth	Trial 4	2.66562	2	Red
264	S01	scan2	Relay Smooth	Trial 4	0.0665177	3	Mixed
265	S01	scan2	Relay Smooth	Trial 4	1.64929	1	Green
266	S01	scan2	Relay Smooth	Trial 4	2.03238	2	Red
267	S01	scan2	Relay Smooth	Trial 4	0.0333565	3	Mixed
268	S01	scan2	Relay Smooth	Trial 4	2.46552	1	Green
269	S01	scan2	Relay Smooth	Trial 4	0.0166435	3	Mixed
270	S01	scan2	Relay Smooth	Trial 4	2.08242	2	Red
271	S01	scan2	Relay Smooth	Trial 4	0.0502092	3	Mixed
272	S01	scan2	Relay Smooth	Trial 4	1.49913	1	Green
273	S01	scan2	Relay Smooth	Trial 4	0.0499519	3	Mixed
274	S01	scan2	Relay Smooth	Trial 4	1.19948	2	Red
275	S01	scan2	Relay Smooth	Trial 4	0.0666914	3	Mixed
276	S01	scan2	Relay Smooth	Trial 4	0.516341	1	Green
277	S01	scan2	Relay Smooth	Trial 4	0.0333199	3	Mixed
278	S01	scan2	Relay Smooth	Trial 4	0.616401	2	Red
279	S01	scan2	Relay Smooth	Trial 4	0.383154	3	Mixed
280	S01	scan2	Relay Smooth	Trial 4	1.41605	1	Green
281	S01	scan2	Relay Smooth	Trial 4	0.0500008	3	Mixed
282	S01	scan2	Relay Smooth	Trial 4	1.94911	2	Red
283	S01	scan2	Relay Smooth	Trial 4	0.0666512	3	Mixed
284	S01	scan2	Relay Smooth	Trial 4	1.93245	1	Green
285	S01	scan2	Relay Smooth	Trial 4	0.0999471	3	Mixed
286	S01	scan2	Relay Smooth	Trial 4	2.7322	2	Red
287	S01	scan2	Relay Smooth	Trial 4	0.0833022	3	Mixed
288	S01	scan2	Relay Smooth	Trial 4	1.58266	1	Green
289	S01	scan2	Relay Smooth	Trial 4	0.0831544	3	Mixed
290	S01	scan2	Relay Smooth	Trial 4	2.96537	2	Red
291	S01	scan2	Relay Smooth	Trial 4	0.0499865	3	Mixed
292	S01	scan2	Relay Smooth	Trial 4	2.49886	1	Green
293	S01	scan2	Relay Smooth	Trial 4	0.0333026	3	Mixed
294	S01	scan2	Relay Smooth	Trial 4	1.94917	2	Red
295	S01	scan2	Relay Smooth	Trial 4	0.0665607	3	Mixed
296	S01	scan2	Relay Smooth	Trial 4	1.7826	1	Green
297	S01	scan2	Relay Smooth	Trial 4	0.116637	3	Mixed
298	S01	scan2	Relay Smooth	Trial 4	1.6825	2	Red
299	S01	scan2	Relay Smooth	Trial 4	0.0833165	3	Mixed
300	S01	scan2	Relay Smooth	Trial 5	2.0823	2	Red
301	S01	scan2	Relay Smooth	Trial 5	0.0833162	3	Mixed
302	S01	scan2	Relay Smooth	Trial 5	2.74878	1	Green
303	S01	scan2	Relay Smooth	Trial 5	0.016727	3	Mixed
304	S01	scan2	Relay Smooth	Trial 5	3.74823	2	Red
305	S01	scan2	Relay Smooth	Trial 5	0.0666297	3	Mixed
306	S01	scan2	Relay Smooth	Trial 5	2.74876	1	Green
307	S01	scan2	Relay Smooth	Trial 5	0.0333213	3	Mixed
308	S01	scan2	Relay Smooth	Trial 5	1.74927	2	Red
309	S01	scan2	Relay Smooth	Trial 5	0.0665389	3	Mixed
310	S01	scan2	Relay Smooth	Trial 5	2.74881	1	Green
311	S01	scan2	Relay Smooth	Trial 5	0.0499594	3	Mixed
312	S01	scan2	Relay Smooth	Trial 5	2.6988	2	Red
313	S01	scan2	Relay Smooth	Trial 5	0.0666529	3	Mixed
314	S01	scan2	Relay Smooth	Trial 5	2.98204	1	Green
315	S01	scan2	Relay Smooth	Trial 5	0.049913	3	Mixed
316	S01	scan2	Relay Smooth	Trial 5	3.14862	2	Red
317	S01	scan2	Relay Smooth	Trial 5	0.0999395	3	Mixed
318	S01	scan2	Relay Smooth	Trial 5	1.46601	1	Green
319	S01	scan2	Relay Smooth	Trial 5	0.0666548	3	Mixed
320	S01	scan2	Relay Smooth	Trial 5	2.28227	2	Red
321	S01	scan2	Relay Smooth	Trial 5	0.0499689	3	Mixed
322	S01	scan2	Relay Smooth	Trial 5	3.66507	1	Green
323	S01	scan2	Relay Smooth	Trial 5	0.0499499	3	Mixed
324	S01	scan2	Relay Smooth	Trial 5	2.73214	2	Red
325	S01	scan2	Relay Smooth	Trial 5	0.0666154	3	Mixed
326	S01	scan2	Relay Smooth	Trial 5	2.61548	1	Green
327	S01	scan2	Relay Smooth	Trial 5	0.0166669	3	Mixed
328	S01	scan3	Rival	Trial 1	1.14947	1	Green
329	S01	scan3	Rival	Trial 1	0.116851	3	Mixed
330	S01	scan3	Rival	Trial 1	2.81527	2	Red
331	S01	scan3	Rival	Trial 1	0.14982	3	Mixed
332	S01	scan3	Rival	Trial 1	2.06585	1	Green
333	S01	scan3	Rival	Trial 1	0.133185	3	Mixed
334	S01	scan3	Rival	Trial 1	1.66592	2	Red
335	S01	scan3	Rival	Trial 1	0.133242	3	Mixed
336	S01	scan3	Rival	Trial 1	1.54935	1	Green
337	S01	scan3	Rival	Trial 1	0.183263	3	Mixed
338	S01	scan3	Rival	Trial 1	2.91556	2	Red
339	S01	scan3	Rival	Trial 1	0.0664107	3	Mixed
340	S01	scan3	Rival	Trial 1	2.29897	1	Green
341	S01	scan3	Rival	Trial 1	0.0666495	3	Mixed
342	S01	scan3	Rival	Trial 1	5.5142	2	Red
343	S01	scan3	Rival	Trial 1	0.0500287	3	Mixed
344	S01	scan3	Rival	Trial 1	3.28181	1	Green
345	S01	scan3	Rival	Trial 1	0.0666149	3	Mixed
346	S01	scan3	Rival	Trial 1	1.66597	2	Red
347	S01	scan3	Rival	Trial 1	0.0665909	3	Mixed
348	S01	scan3	Rival	Trial 1	0.932916	1	Green
349	S01	scan3	Rival	Trial 1	0.633057	3	Mixed
350	S01	scan3	Rival	Trial 1	1.21615	2	Red
351	S01	scan3	Rival	Trial 1	0.0499368	3	Mixed
352	S01	scan3	Rival	Trial 1	1.01622	1	Green
353	S01	scan3	Rival	Trial 1	0.0667104	3	Mixed
354	S01	scan3	Rival	Trial 1	1.94907	2	Red
355	S01	scan3	Rival	Trial 1	0.0999742	3	Mixed
356	S01	scan3	Rival	Trial 1	2.89868	1	Green
357	S01	scan3	Rival	Trial 1	0.0666523	3	Mixed
358	S01	scan3	Rival	Trial 1	2.13236	2	Red
359	S01	scan3	Rival	Trial 1	0.0999513	3	Mixed
360	S01	scan3	Rival	Trial 1	2.88202	1	Green
361	S01	scan3	Rival	Trial 1	0.0500044	3	Mixed
362	S01	scan3	Rival	Trial 2	0.449747	2	Red
363	S01	scan3	Rival	Trial 2	0.216525	3	Mixed
364	S01	scan3	Rival	Trial 2	1.1495	1	Green
365	S01	scan3	Rival	Trial 2	0.0168664	3	Mixed
366	S01	scan3	Rival	Trial 2	0.549746	2	Red
367	S01	scan3	Rival	Trial 2	0.116385	3	Mixed
368	S01	scan3	Rival	Trial 2	0.899592	1	Green
369	S01	scan3	Rival	Trial 2	0.0999513	3	Mixed
370	S01	scan3	Rival	Trial 2	2.48221	2	Red
371	S01	scan3	Rival	Trial 2	0.0833201	3	Mixed
372	S01	scan3	Rival	Trial 2	1.76613	1	Green
373	S01	scan3	Rival	Trial 2	0.0997389	3	Mixed
374	S01	scan3	Rival	Trial 2	0.233185	1	Green
375	S01	scan3	Rival	Trial 2	0.0666624	3	Mixed
376	S01	scan3	Rival	Trial 2	1.99906	2	Red
377	S01	scan3	Rival	Trial 2	0.0499642	3	Mixed
378	S01	scan3	Rival	Trial 2	1.61597	1	Green
379	S01	scan3	Rival	Trial 2	0.0666291	3	Mixed
380	S01	scan3	Rival	Trial 2	2.84874	2	Red
381	S01	scan3	Rival	Trial 2	0.183246	3	Mixed
382	S01	scan3	Rival	Trial 2	2.24899	1	Green
383	S01	scan3	Rival	Trial 2	0.0999979	3	Mixed
384	S01	scan3	Rival	Trial 2	1.81579	2	Red
385	S01	scan3	Rival	Trial 2	0.116644	3	Mixed
386	S01	scan3	Rival	Trial 2	2.09907	1	Green
387	S01	scan3	Rival	Trial 2	0.0500547	3	Mixed
388	S01	scan3	Rival	Trial 2	3.0985	2	Red
389	S01	scan3	Rival	Trial 2	0.249904	3	Mixed
390	S01	scan3	Rival	Trial 2	3.03197	2	Red
391	S01	scan3	Rival	Trial 2	0.0666512	3	Mixed
392	S01	scan3	Rival	Trial 2	2.51553	1	Green
393	S01	scan3	Rival	Trial 2	0.0166337	3	Mixed
394	S01	scan3	Rival	Trial 2	1.53272	2	Red
395	S01	scan3	Rival	Trial 2	0.133301	3	Mixed
396	S01	scan3	Rival	Trial 2	3.29842	1	Green
397	S01	scan3	Rival	Trial 2	0.0333484	3	Mixed
398	S01	scan3	Rival	Trial 2	2.44894	2	Red
399	S01	scan3	Rival	Trial 2	0.0665928	3	Mixed
400	S01	scan3	Rival	Trial 2	1.94914	1	Green
401	S01	scan3	Rival	Trial 2	0.149907	3	Mixed
402	S01	scan3	Rival	Trial 3	1.4158	2	Red
403	S01	scan3	Rival	Trial 3	2.16581	1	Green
404	S01	scan3	Rival	Trial 3	0.0832131	3	Mixed
405	S01	scan3	Rival	Trial 3	1.86582	2	Red
406	S01	scan3	Rival	Trial 3	0.0666669	3	Mixed
407	S01	scan3	Rival	Trial 3	2.54881	1	Green
408	S01	scan3	Rival	Trial 3	0.099987	3	Mixed
409	S01	scan3	Rival	Trial 3	1.88246	2	Red
410	S01	scan3	Rival	Trial 3	0.299852	3	Mixed
411	S01	scan3	Rival	Trial 3	1.51637	1	Green
412	S01	scan3	Rival	Trial 3	0.19955	3	Mixed
413	S01	scan3	Rival	Trial 3	1.36604	2	Red
414	S01	scan3	Rival	Trial 3	0.116742	3	Mixed
415	S01	scan3	Rival	Trial 3	2.23223	1	Green
416	S01	scan3	Rival	Trial 3	0.0999337	3	Mixed
417	S01	scan3	Rival	Trial 3	2.4822	2	Red
418	S01	scan3	Rival	Trial 3	0.266589	3	Mixed
419	S01	scan3	Rival	Trial 3	1.06617	1	Green
420	S01	scan3	Rival	Trial 3	0.733137	3	Mixed
421	S01	scan3	Rival	Trial 3	2.59874	2	Red
422	S01	scan3	Rival	Trial 3	0.366469	3	Mixed
423	S01	scan3	Rival	Trial 3	1.76584	1	Green
424	S01	scan3	Rival	Trial 3	0.0666479	3	Mixed
425	S01	scan3	Rival	Trial 3	3.3985	2	Red
426	S01	scan3	Rival	Trial 3	0.11666	3	Mixed
427	S01	scan3	Rival	Trial 3	1.63255	1	Green
428	S01	scan3	Rival	Trial 3	0.0667272	3	Mixed
429	S01	scan3	Rival	Trial 3	2.0157	2	Red
430	S01	scan3	Rival	Trial 3	0.116612	3	Mixed
431	S01	scan3	Rival	Trial 3	2.36569	1	Green
432	S01	scan3	Rival	Trial 3	0.0832055	3	Mixed
433	S01	scan3	Rival	Trial 3	2.34902	2	Red
434	S01	scan3	Rival	Trial 3	0.116487	3	Mixed
435	S01	scan3	Rival	Trial 3	1.69927	1	Green
436	S01	scan3	Rival	Trial 3	0.0666409	3	Mixed
437	S01	scan3	Rival	Trial 4	2.19883	1	Green
438	S01	scan3	Rival	Trial 4	0.0834005	3	Mixed
439	S01	scan3	Rival	Trial 4	2.88192	2	Red
440	S01	scan3	Rival	Trial 4	0.149927	3	Mixed
441	S01	scan3	Rival	Trial 4	2.63215	1	Green
442	S01	scan3	Rival	Trial 4	0.0832818	3	Mixed
443	S01	scan3	Rival	Trial 4	2.84882	2	Red
444	S01	scan3	Rival	Trial 4	0.0499117	3	Mixed
445	S01	scan3	Rival	Trial 4	3.06526	1	Green
446	S01	scan3	Rival	Trial 4	0.0832972	3	Mixed
447	S01	scan3	Rival	Trial 4	3.06528	2	Red
448	S01	scan3	Rival	Trial 4	0.0833341	3	Mixed
449	S01	scan3	Rival	Trial 4	2.91534	1	Green
450	S01	scan3	Rival	Trial 4	0.0999697	3	Mixed
451	S01	scan3	Rival	Trial 4	2.31584	2	Red
452	S01	scan3	Rival	Trial 4	0.183012	3	Mixed
453	S01	scan3	Rival	Trial 4	1.46602	1	Green
454	S01	scan3	Rival	Trial 4	0.41651	3	Mixed
455	S01	scan3	Rival	Trial 4	4.2314	2	Red
456	S01	scan3	Rival	Trial 4	0.0666562	3	Mixed
457	S01	scan3	Rival	Trial 4	3.4651	1	Green
458	S01	scan3	Rival	Trial 4	0.0999594	3	Mixed
459	S01	scan3	Rival	Trial 4	1.39936	2	Red
460	S01	scan3	Rival	Trial 4	0.766632	3	Mixed
461	S01	scan3	Rival	Trial 4	0.982627	1	Green
462	S01	scan3	Rival	Trial 4	0.166561	3	Mixed
463	S01	scan3	Rival	Trial 4	3.59838	2	Red
464	S01	scan3	Rival	Trial 4	0.283236	3	Mixed
465	S01	scan3	Rival	Trial 4	1.26607	1	Green
466	S01	scan3	Rival	Trial 5	2.43223	1	Green
467	S01	scan3	Rival	Trial 5	0.0666171	3	Mixed
468	S01	scan3	Rival	Trial 5	1.28278	2	Red
469	S01	scan3	Rival	Trial 5	0.149934	3	Mixed
470	S01	scan3	Rival	Trial 5	1.73255	1	Green
471	S01	scan3	Rival	Trial 5	0.116648	3	Mixed
472	S01	scan3	Rival	Trial 5	2.54882	2	Red
473	S01	scan3	Rival	Trial 5	0.233231	3	Mixed
474	S01	scan3	Rival	Trial 5	1.74924	1	Green
475	S01	scan3	Rival	Trial 5	0.066616	3	Mixed
476	S01	scan3	Rival	Trial 5	1.6326	2	Red
477	S01	scan3	Rival	Trial 5	0.483153	3	Mixed
478	S01	scan3	Rival	Trial 5	1.06616	1	Green
479	S01	scan3	Rival	Trial 5	0.149942	3	Mixed
480	S01	scan3	Rival	Trial 5	1.51597	2	Red
481	S01	scan3	Rival	Trial 5	0.166617	3	Mixed
482	S01	scan3	Rival	Trial 5	1.36604	1	Green
483	S01	scan3	Rival	Trial 5	0.599761	3	Mixed
484	S01	scan3	Rival	Trial 5	2.59879	2	Red
485	S01	scan3	Rival	Trial 5	0.21681	3	Mixed
486	S01	scan3	Rival	Trial 5	1.8656	1	Green
487	S01	scan3	Rival	Trial 5	0.683045	3	Mixed
488	S01	scan3	Rival	Trial 5	2.4156	2	Red
489	S01	scan3	Rival	Trial 5	0.099918	3	Mixed
490	S01	scan3	Rival	Trial 5	1.31609	1	Green
491	S01	scan3	Rival	Trial 5	0.0665925	3	Mixed
492	S01	scan3	Rival	Trial 5	3.21523	2	Red
493	S01	scan3	Rival	Trial 5	0.100032	3	Mixed
494	S01	scan3	Rival	Trial 5	3.01528	1	Green
495	S01	scan3	Rival	Trial 5	0.0665928	3	Mixed
496	S01	scan3	Rival	Trial 5	2.53223	2	Red
497	S01	scan3	Rival	Trial 5	0.0833084	3	Mixed
498	S01	scan3	Rival	Trial 5	3.69832	1	Green
499	S01	scan3	Rival	Trial 5	0.0832849	3	Mixed
500	S01	scan4	Relay Smooth	Trial 1	2.33254	2	Red
501	S01	scan4	Relay Smooth	Trial 1	0.083046	3	Mixed
502	S01	scan4	Relay Smooth	Trial 1	2.56552	1	Green
503	S01	scan4	Relay Smooth	Trial 1	0.183201	3	Mixed
504	S01	scan4	Relay Smooth	Trial 1	1.48268	2	Red
505	S01	scan4	Relay Smooth	Trial 1	0.0833908	3	Mixed
506	S01	scan4	Relay Smooth	Trial 1	2.03237	1	Green
507	S01	scan4	Relay Smooth	Trial 1	0.0500173	3	Mixed
508	S01	scan4	Relay Smooth	Trial 1	2.36555	2	Red
509	S01	scan4	Relay Smooth	Trial 1	0.0499756	3	Mixed
510	S01	scan4	Relay Smooth	Trial 1	2.18235	1	Green
511	S01	scan4	Relay Smooth	Trial 1	0.0499703	3	Mixed
512	S01	scan4	Relay Smooth	Trial 1	1.51602	2	Red
513	S01	scan4	Relay Smooth	Trial 1	0.0499857	3	Mixed
514	S01	scan4	Relay Smooth	Trial 1	1.21611	1	Green
515	S01	scan4	Relay Smooth	Trial 1	0.333156	3	Mixed
516	S01	scan4	Relay Smooth	Trial 1	1.01619	1	Green
517	S01	scan4	Relay Smooth	Trial 1	0.0500122	3	Mixed
518	S01	scan4	Relay Smooth	Trial 1	1.53267	2	Red
519	S01	scan4	Relay Smooth	Trial 1	0.0499762	3	Mixed
520	S01	scan4	Relay Smooth	Trial 1	2.18234	1	Green
521	S01	scan4	Relay Smooth	Trial 1	0.0334028	3	Mixed
522	S01	scan4	Relay Smooth	Trial 1	1.99905	2	Red
523	S01	scan4	Relay Smooth	Trial 1	0.0501111	3	Mixed
524	S01	scan4	Relay Smooth	Trial 1	2.64867	1	Green
525	S01	scan4	Relay Smooth	Trial 1	0.0666987	3	Mixed
526	S01	scan4	Relay Smooth	Trial 1	1.51591	2	Red
527	S01	scan4	Relay Smooth	Trial 1	0.0666154	3	Mixed
528	S01	scan4	Relay Smooth	Trial 1	3.13195	1	Green
529	S01	scan4	Relay Smooth	Trial 1	0.0666065	3	Mixed
530	S01	scan4	Relay Smooth	Trial 1	2.33245	2	Red
531	S01	scan4	Relay Smooth	Trial 1	0.0831421	3	Mixed
532	S01	scan4	Relay Smooth	Trial 1	1.94936	1	Green
533	S01	scan4	Relay Smooth	Trial 1	0.0358037	3	Mixed
534	S01	scan4	Relay Smooth	Trial 1	1.76324	2	Red
535	S01	scan4	Relay Smooth	Trial 1	0.0832055	3	Mixed
536	S01	scan4	Relay Smooth	Trial 1	1.566	1	Green
537	S01	scan4	Relay Smooth	Trial 1	0.0499508	3	Mixed
538	S01	scan4	Relay Smooth	Trial 2	2.09914	2	Red
539	S01	scan4	Relay Smooth	Trial 2	0.0831407	3	Mixed
540	S01	scan4	Relay Smooth	Trial 2	2.73208	1	Green
541	S01	scan4	Relay Smooth	Trial 2	0.0333121	3	Mixed
542	S01	scan4	Relay Smooth	Trial 2	3.76498	2	Red
543	S01	scan4	Relay Smooth	Trial 2	0.0499971	3	Mixed
544	S01	scan4	Relay Smooth	Trial 2	2.74874	1	Green
545	S01	scan4	Relay Smooth	Trial 2	0.0666442	3	Mixed
546	S01	scan4	Relay Smooth	Trial 2	1.63256	2	Red
547	S01	scan4	Relay Smooth	Trial 2	0.0499865	3	Mixed
548	S01	scan4	Relay Smooth	Trial 2	2.7489	1	Green
549	S01	scan4	Relay Smooth	Trial 2	0.03329	3	Mixed
550	S01	scan4	Relay Smooth	Trial 2	2.91538	2	Red
551	S01	scan4	Relay Smooth	Trial 2	0.049908	3	Mixed
552	S01	scan4	Relay Smooth	Trial 2	2.78205	1	Green
553	S01	scan4	Relay Smooth	Trial 2	3.83164	2	Red
554	S01	scan4	Relay Smooth	Trial 2	0.0167644	3	Mixed
555	S01	scan4	Relay Smooth	Trial 2	1.03277	1	Green
556	S01	scan4	Relay Smooth	Trial 2	2.26563	2	Red
557	S01	scan4	Relay Smooth	Trial 2	0.049991	3	Mixed
558	S01	scan4	Relay Smooth	Trial 2	3.6486	1	Green
559	S01	scan4	Relay Smooth	Trial 2	2.86512	2	Red
560	S01	scan4	Relay Smooth	Trial 2	0.0999842	3	Mixed
561	S01	scan4	Relay Smooth	Trial 2	2.54882	1	Green
562	S01	scan4	Relay Smooth	Trial 2	0.0333595	3	Mixed
563	S01	scan4	Relay Smooth	Trial 3	0.533206	2	Red
564	S01	scan4	Relay Smooth	Trial 3	2.64874	1	Green
565	S01	scan4	Relay Smooth	Trial 3	0.0499684	3	Mixed
566	S01	scan4	Relay Smooth	Trial 3	2.13236	2	Red
567	S01	scan4	Relay Smooth	Trial 3	0.0333065	3	Mixed
568	S01	scan4	Relay Smooth	Trial 3	2.299	1	Green
569	S01	scan4	Relay Smooth	Trial 3	0.0500452	3	Mixed
570	S01	scan4	Relay Smooth	Trial 3	2.46547	2	Red
571	S01	scan4	Relay Smooth	Trial 3	0.0332872	3	Mixed
572	S01	scan4	Relay Smooth	Trial 3	2.41565	1	Green
573	S01	scan4	Relay Smooth	Trial 3	0.0833396	3	Mixed
574	S01	scan4	Relay Smooth	Trial 3	3.01529	2	Red
575	S01	scan4	Relay Smooth	Trial 3	0.0332648	3	Mixed
576	S01	scan4	Relay Smooth	Trial 3	3.24855	1	Green
577	S01	scan4	Relay Smooth	Trial 3	0.0500354	3	Mixed
578	S01	scan4	Relay Smooth	Trial 3	4.59787	2	Red
579	S01	scan4	Relay Smooth	Trial 3	0.0166901	3	Mixed
580	S01	scan4	Relay Smooth	Trial 3	2.39889	1	Green
581	S01	scan4	Relay Smooth	Trial 3	0.0666515	3	Mixed
582	S01	scan4	Relay Smooth	Trial 3	2.56549	2	Red
583	S01	scan4	Relay Smooth	Trial 3	0.0666509	3	Mixed
584	S01	scan4	Relay Smooth	Trial 3	2.36561	1	Green
585	S01	scan4	Relay Smooth	Trial 3	0.0166882	3	Mixed
586	S01	scan4	Relay Smooth	Trial 3	3.01531	2	Red
587	S01	scan4	Relay Smooth	Trial 3	0.0499524	3	Mixed
588	S01	scan4	Relay Smooth	Trial 3	2.36565	1	Green
589	S01	scan4	Relay Smooth	Trial 3	0.0515395	3	Mixed
590	S01	scan4	Relay Smooth	Trial 3	1.74763	2	Red
591	S01	scan4	Relay Smooth	Trial 3	0.0499622	3	Mixed
592	S01	scan4	Relay Smooth	Trial 4	0.299886	2	Red
593	S01	scan4	Relay Smooth	Trial 4	1.14949	1	Green
594	S01	scan4	Relay Smooth	Trial 4	0.0832324	3	Mixed
595	S01	scan4	Relay Smooth	Trial 4	2.14902	2	Red
596	S01	scan4	Relay Smooth	Trial 4	0.0500122	3	Mixed
597	S01	scan4	Relay Smooth	Trial 4	2.71551	1	Green
598	S01	scan4	Relay Smooth	Trial 4	0.233388	3	Mixed
599	S01	scan4	Relay Smooth	Trial 4	1.24921	1	Green
600	S01	scan4	Relay Smooth	Trial 4	0.116637	3	Mixed
601	S01	scan4	Relay Smooth	Trial 4	2.33232	2	Red
602	S01	scan4	Relay Smooth	Trial 4	0.0332363	3	Mixed
603	S01	scan4	Relay Smooth	Trial 4	2.14915	1	Green
604	S01	scan4	Relay Smooth	Trial 4	0.0665476	3	Mixed
605	S01	scan4	Relay Smooth	Trial 4	2.04906	2	Red
606	S01	scan4	Relay Smooth	Trial 4	0.0362923	3	Mixed
607	S01	scan4	Relay Smooth	Trial 4	2.02946	1	Green
608	S01	scan4	Relay Smooth	Trial 4	0.116658	3	Mixed
609	S01	scan4	Relay Smooth	Trial 4	2.49888	2	Red
610	S01	scan4	Relay Smooth	Trial 4	0.0499259	3	Mixed
611	S01	scan4	Relay Smooth	Trial 4	2.6655	1	Green
612	S01	scan4	Relay Smooth	Trial 4	0.116649	3	Mixed
613	S01	scan4	Relay Smooth	Trial 4	2.5488	2	Red
614	S01	scan4	Relay Smooth	Trial 4	0.0999323	3	Mixed
615	S01	scan4	Relay Smooth	Trial 4	2.55164	1	Green
616	S01	scan4	Relay Smooth	Trial 4	0.0306134	3	Mixed
617	S01	scan4	Relay Smooth	Trial 4	2.01587	2	Red
618	S01	scan4	Relay Smooth	Trial 4	0.0347798	3	Mixed
619	S01	scan4	Relay Smooth	Trial 4	1.69761	1	Green
620	S01	scan4	Relay Smooth	Trial 4	0.0500175	3	Mixed
621	S01	scan4	Relay Smooth	Trial 4	5.21428	2	Red
622	S01	scan4	Relay Smooth	Trial 4	0.0167639	3	Mixed
623	S01	scan4	Relay Smooth	Trial 4	2.08227	1	Green
624	S01	scan4	Relay Smooth	Trial 4	0.0334406	3	Mixed
625	S01	scan4	Relay Smooth	Trial 4	1.53295	2	Red
626	S01	scan4	Relay Smooth	Trial 4	0.0496032	3	Mixed
627	S01	scan4	Relay Smooth	Trial 5	1.64936	1	Green
628	S01	scan4	Relay Smooth	Trial 5	0.1332	3	Mixed
629	S01	scan4	Relay Smooth	Trial 5	2.134	2	Red
630	S01	scan4	Relay Smooth	Trial 5	0.0649946	3	Mixed
631	S01	scan4	Relay Smooth	Trial 5	2.59887	1	Green
632	S01	scan4	Relay Smooth	Trial 5	0.0999054	3	Mixed
633	S01	scan4	Relay Smooth	Trial 5	2.11575	2	Red
634	S01	scan4	Relay Smooth	Trial 5	0.200054	3	Mixed
635	S01	scan4	Relay Smooth	Trial 5	2.8986	1	Green
636	S01	scan4	Relay Smooth	Trial 5	1.26632	2	Red
637	S01	scan4	Relay Smooth	Trial 5	0.132966	3	Mixed
638	S01	scan4	Relay Smooth	Trial 5	2.06582	1	Green
639	S01	scan4	Relay Smooth	Trial 5	0.183177	3	Mixed
640	S01	scan4	Relay Smooth	Trial 5	2.79874	2	Red
641	S01	scan4	Relay Smooth	Trial 5	0.0501173	3	Mixed
642	S01	scan4	Relay Smooth	Trial 5	4.16714	1	Green
643	S01	scan4	Relay Smooth	Trial 5	0.0808321	3	Mixed
644	S01	scan4	Relay Smooth	Trial 5	2.76545	2	Red
645	S01	scan4	Relay Smooth	Trial 5	0.0665981	3	Mixed
646	S01	scan4	Relay Smooth	Trial 5	3.39848	1	Green
647	S01	scan4	Relay Smooth	Trial 5	0.250078	3	Mixed
648	S01	scan4	Relay Smooth	Trial 5	2.26551	2	Red
649	S01	scan4	Relay Smooth	Trial 5	0.0499589	3	Mixed
650	S01	scan4	Relay Smooth	Trial 5	1.34935	1	Green
651	S01	scan4	Relay Smooth	Trial 5	0.083293	3	Mixed
652	S01	scan4	Relay Smooth	Trial 5	1.3994	2	Red
653	S01	scan4	Relay Smooth	Trial 5	0.0832715	3	Mixed
654	S01	scan4	Relay Smooth	Trial 5	1.96602	1	Green
655	S01	scan4	Relay Smooth	Trial 5	0.0665004	3	Mixed
656	S01	scan4	Relay Smooth	Trial 5	2.69871	2	Red
657	S01	scan4	Relay Smooth	Trial 5	0.0667121	3	Mixed
658	S01	scan5	Rival	Trial 1	1.416	1	Green
659	S01	scan5	Rival	Trial 1	0.116624	3	Mixed
660	S01	scan5	Rival	Trial 1	3.1486	2	Red
661	S01	scan5	Rival	Trial 1	0.116613	3	Mixed
662	S01	scan5	Rival	Trial 1	2.08238	1	Green
663	S01	scan5	Rival	Trial 1	0.199907	3	Mixed
664	S01	scan5	Rival	Trial 1	1.71602	2	Red
665	S01	scan5	Rival	Trial 1	0.19979	3	Mixed
666	S01	scan5	Rival	Trial 1	0.583066	1	Green
667	S01	scan5	Rival	Trial 1	0.516436	3	Mixed
668	S01	scan5	Rival	Trial 1	1.78256	2	Red
669	S01	scan5	Rival	Trial 1	0.233346	3	Mixed
670	S01	scan5	Rival	Trial 1	1.44924	1	Green
671	S01	scan5	Rival	Trial 1	0.0999119	3	Mixed
672	S01	scan5	Rival	Trial 1	1.33276	2	Red
673	S01	scan5	Rival	Trial 1	0.266553	3	Mixed
674	S01	scan5	Rival	Trial 1	0.716331	1	Green
675	S01	scan5	Rival	Trial 1	0.549773	3	Mixed
676	S01	scan5	Rival	Trial 1	1.29949	2	Red
677	S01	scan5	Rival	Trial 1	0.116586	3	Mixed
678	S01	scan5	Rival	Trial 1	1.29935	1	Green
679	S01	scan5	Rival	Trial 1	0.266551	3	Mixed
680	S01	scan5	Rival	Trial 1	2.93218	2	Red
681	S01	scan5	Rival	Trial 1	0.233039	3	Mixed
682	S01	scan5	Rival	Trial 1	2.71552	1	Green
683	S01	scan5	Rival	Trial 1	0.166573	3	Mixed
684	S01	scan5	Rival	Trial 1	3.615	2	Red
685	S01	scan5	Rival	Trial 1	0.0999915	3	Mixed
686	S01	scan5	Rival	Trial 1	2.982	1	Green
687	S01	scan5	Rival	Trial 1	0.0332771	3	Mixed
688	S01	scan5	Rival	Trial 1	3.99822	2	Red
689	S01	scan5	Rival	Trial 1	0.16669	3	Mixed
690	S01	scan5	Rival	Trial 1	1.91575	1	Green
691	S01	scan5	Rival	Trial 1	0.249843	3	Mixed
692	S01	scan5	Rival	Trial 2	1.64926	2	Red
693	S01	scan5	Rival	Trial 2	0.199921	3	Mixed
694	S01	scan5	Rival	Trial 2	2.46556	1	Green
695	S01	scan5	Rival	Trial 2	0.0501508	3	Mixed
696	S01	scan5	Rival	Trial 2	3.28167	2	Red
697	S01	scan5	Rival	Trial 2	0.0999979	3	Mixed
698	S01	scan5	Rival	Trial 2	2.83204	1	Green
699	S01	scan5	Rival	Trial 2	0.0999387	3	Mixed
700	S01	scan5	Rival	Trial 2	3.06534	2	Red
701	S01	scan5	Rival	Trial 2	0.133318	3	Mixed
702	S01	scan5	Rival	Trial 2	1.36625	1	Green
703	S01	scan5	Rival	Trial 2	0.0830075	3	Mixed
704	S01	scan5	Rival	Trial 2	1.99912	2	Red
705	S01	scan5	Rival	Trial 2	0.1333	3	Mixed
706	S01	scan5	Rival	Trial 2	1.74919	1	Green
707	S01	scan5	Rival	Trial 2	0.099951	3	Mixed
708	S01	scan5	Rival	Trial 2	1.76601	2	Red
709	S01	scan5	Rival	Trial 2	0.0998577	3	Mixed
710	S01	scan5	Rival	Trial 2	1.78251	1	Green
711	S01	scan5	Rival	Trial 2	0.0500583	3	Mixed
712	S01	scan5	Rival	Trial 2	1.94905	2	Red
713	S01	scan5	Rival	Trial 2	0.266544	3	Mixed
714	S01	scan5	Rival	Trial 2	2.09906	1	Green
715	S01	scan5	Rival	Trial 2	0.316529	3	Mixed
716	S01	scan5	Rival	Trial 2	2.94867	2	Red
717	S01	scan5	Rival	Trial 2	0.266544	3	Mixed
718	S01	scan5	Rival	Trial 2	2.33229	1	Green
719	S01	scan5	Rival	Trial 2	0.0666671	3	Mixed
720	S01	scan5	Rival	Trial 2	2.64877	2	Red
721	S01	scan5	Rival	Trial 2	0.216561	3	Mixed
722	S01	scan5	Rival	Trial 2	3.6817	1	Green
723	S01	scan5	Rival	Trial 2	0.1333	3	Mixed
724	S01	scan5	Rival	Trial 3	2.53225	1	Green
725	S01	scan5	Rival	Trial 3	0.150022	3	Mixed
726	S01	scan5	Rival	Trial 3	2.38214	2	Red
727	S01	scan5	Rival	Trial 3	0.166581	3	Mixed
728	S01	scan5	Rival	Trial 3	1.7992	1	Green
729	S01	scan5	Rival	Trial 3	0.283175	3	Mixed
730	S01	scan5	Rival	Trial 3	2.03243	2	Red
731	S01	scan5	Rival	Trial 3	0.166636	3	Mixed
732	S01	scan5	Rival	Trial 3	1.33272	1	Green
733	S01	scan5	Rival	Trial 3	0.11662	3	Mixed
734	S01	scan5	Rival	Trial 3	1.48264	2	Red
735	S01	scan5	Rival	Trial 3	0.133532	3	Mixed
736	S01	scan5	Rival	Trial 3	2.53209	1	Green
737	S01	scan5	Rival	Trial 3	0.0831832	3	Mixed
738	S01	scan5	Rival	Trial 3	1.5493	2	Red
739	S01	scan5	Rival	Trial 3	0.249889	3	Mixed
740	S01	scan5	Rival	Trial 3	0.866272	1	Green
741	S01	scan5	Rival	Trial 3	0.433163	3	Mixed
742	S01	scan5	Rival	Trial 3	0.782972	1	Green
743	S01	scan5	Rival	Trial 3	0.049941	3	Mixed
744	S01	scan5	Rival	Trial 3	2.04913	2	Red
745	S01	scan5	Rival	Trial 3	0.116576	3	Mixed
746	S01	scan5	Rival	Trial 3	1.21612	1	Green
747	S01	scan5	Rival	Trial 3	0.0833723	3	Mixed
748	S01	scan5	Rival	Trial 3	2.11565	2	Red
749	S01	scan5	Rival	Trial 3	0.049965	3	Mixed
750	S01	scan5	Rival	Trial 3	1.56608	1	Green
751	S01	scan5	Rival	Trial 3	0.633193	3	Mixed
752	S01	scan5	Rival	Trial 3	2.48198	2	Red
753	S01	scan5	Rival	Trial 3	0.16659	3	Mixed
754	S01	scan5	Rival	Trial 3	1.56596	1	Green
755	S01	scan5	Rival	Trial 3	0.0835112	3	Mixed
756	S01	scan5	Rival	Trial 3	1.53245	2	Red
757	S01	scan5	Rival	Trial 3	0.116686	3	Mixed
758	S01	scan5	Rival	Trial 3	1.94903	1	Green
759	S01	scan5	Rival	Trial 3	0.0833983	3	Mixed
760	S01	scan5	Rival	Trial 3	2.06566	2	Red
761	S01	scan5	Rival	Trial 3	0.649701	3	Mixed
762	S01	scan5	Rival	Trial 3	0.516455	1	Green
763	S01	scan5	Rival	Trial 3	0.116587	3	Mixed
764	S01	scan5	Rival	Trial 3	1.39966	2	Red
765	S01	scan5	Rival	Trial 3	0.166354	3	Mixed
766	S01	scan5	Rival	Trial 4	2.03244	1	Green
767	S01	scan5	Rival	Trial 4	0.233209	3	Mixed
768	S01	scan5	Rival	Trial 4	0.949557	2	Red
769	S01	scan5	Rival	Trial 4	0.333192	3	Mixed
770	S01	scan5	Rival	Trial 4	1.516	1	Green
771	S01	scan5	Rival	Trial 4	0.416482	3	Mixed
772	S01	scan5	Rival	Trial 4	1.9158	2	Red
773	S01	scan5	Rival	Trial 4	0.649738	3	Mixed
774	S01	scan5	Rival	Trial 4	1.2829	1	Green
775	S01	scan5	Rival	Trial 4	0.0664573	3	Mixed
776	S01	scan5	Rival	Trial 4	1.84915	2	Red
777	S01	scan5	Rival	Trial 4	0.0500734	3	Mixed
778	S01	scan5	Rival	Trial 4	1.29941	1	Green
779	S01	scan5	Rival	Trial 4	0.766269	3	Mixed
780	S01	scan5	Rival	Trial 4	1.24941	2	Red
781	S01	scan5	Rival	Trial 4	0.149966	3	Mixed
782	S01	scan5	Rival	Trial 4	0.749624	1	Green
783	S01	scan5	Rival	Trial 4	0.0166611	3	Mixed
784	S01	scan5	Rival	Trial 4	3.59839	2	Red
785	S01	scan5	Rival	Trial 4	0.0999345	3	Mixed
786	S01	scan5	Rival	Trial 4	2.06579	1	Green
787	S01	scan5	Rival	Trial 4	0.149912	3	Mixed
788	S01	scan5	Rival	Trial 4	0.466468	2	Red
789	S01	scan5	Rival	Trial 4	0.216589	3	Mixed
790	S01	scan5	Rival	Trial 4	1.59925	1	Green
791	S01	scan5	Rival	Trial 4	0.116624	3	Mixed
792	S01	scan5	Rival	Trial 4	1.56611	2	Red
793	S01	scan5	Rival	Trial 4	0.283049	3	Mixed
794	S01	scan5	Rival	Trial 4	2.94868	1	Green
795	S01	scan5	Rival	Trial 4	0.116626	3	Mixed
796	S01	scan5	Rival	Trial 4	1.3827	2	Red
797	S01	scan5	Rival	Trial 4	0.133316	3	Mixed
798	S01	scan5	Rival	Trial 4	2.43222	1	Green
799	S01	scan5	Rival	Trial 4	0.0499513	3	Mixed
800	S01	scan5	Rival	Trial 4	2.28232	2	Red
801	S01	scan5	Rival	Trial 4	0.633062	3	Mixed
802	S01	scan5	Rival	Trial 4	0.166558	1	Green
803	S01	scan5	Rival	Trial 4	0.249952	3	Mixed
804	S01	scan5	Rival	Trial 4	1.66586	2	Red
805	S01	scan5	Rival	Trial 4	0.26656	3	Mixed
806	S01	scan5	Rival	Trial 4	1.49932	1	Green
807	S01	scan5	Rival	Trial 4	1.01654	3	Mixed
808	S01	scan5	Rival	Trial 4	0.366469	1	Green
809	S01	scan5	Rival	Trial 4	0.149613	3	Mixed
810	S01	scan5	Rival	Trial 5	1.81598	2	Red
811	S01	scan5	Rival	Trial 5	0.149931	3	Mixed
812	S01	scan5	Rival	Trial 5	2.33228	1	Green
813	S01	scan5	Rival	Trial 5	0.0998727	3	Mixed
814	S01	scan5	Rival	Trial 5	1.91581	2	Red
815	S01	scan5	Rival	Trial 5	0.732998	3	Mixed
816	S01	scan5	Rival	Trial 5	0.749686	1	Green
817	S01	scan5	Rival	Trial 5	0.133234	3	Mixed
818	S01	scan5	Rival	Trial 5	1.46605	2	Red
819	S01	scan5	Rival	Trial 5	0.133261	3	Mixed
820	S01	scan5	Rival	Trial 5	2.06576	1	Green
821	S01	scan5	Rival	Trial 5	0.0665895	3	Mixed
822	S01	scan5	Rival	Trial 5	2.06576	2	Red
823	S01	scan5	Rival	Trial 5	0.266562	3	Mixed
824	S01	scan5	Rival	Trial 5	1.83248	1	Green
825	S01	scan5	Rival	Trial 5	0.449862	3	Mixed
826	S01	scan5	Rival	Trial 5	1.51607	2	Red
827	S01	scan5	Rival	Trial 5	0.233089	3	Mixed
828	S01	scan5	Rival	Trial 5	2.14903	1	Green
829	S01	scan5	Rival	Trial 5	0.066906	3	Mixed
830	S01	scan5	Rival	Trial 5	2.4653	2	Red
831	S01	scan5	Rival	Trial 5	0.0999499	3	Mixed
832	S01	scan5	Rival	Trial 5	1.79921	1	Green
833	S01	scan5	Rival	Trial 5	0.0499902	3	Mixed
834	S01	scan5	Rival	Trial 5	1.94909	2	Red
835	S01	scan5	Rival	Trial 5	0.516478	3	Mixed
836	S01	scan5	Rival	Trial 5	0.682983	2	Red
837	S01	scan5	Rival	Trial 5	0.149932	3	Mixed
838	S01	scan5	Rival	Trial 5	4.99777	1	Green
839	S01	scan5	Rival	Trial 5	0.0333135	3	Mixed
840	S01	scan5	Rival	Trial 5	3.18191	2	Red
841	S01	scan5	Rival	Trial 5	0.0502296	3	Mixed
842	S01	scan5	Rival	Trial 5	1.0826	1	Green
843	S01	scan5	Rival	Trial 5	0.299871	3	Mixed
844	S01	scan5	Rival	Trial 5	0.249901	2	Red
845	S01	scan5	Rival	Trial 5	0.199887	3	Mixed
846	S01	scan5	Rival	Trial 5	1.61596	2	Red
847	S01	scan5	Rival	Trial 5	0.0832631	3	Mixed
848	S01	scan6	Relay Smooth	Trial 1	1.76574	1	Green
849	S01	scan6	Relay Smooth	Trial 1	0.0835126	3	Mixed
850	S01	scan6	Relay Smooth	Trial 1	2.74855	2	Red
851	S01	scan6	Relay Smooth	Trial 1	0.133257	3	Mixed
852	S01	scan6	Relay Smooth	Trial 1	3.61508	1	Green
853	S01	scan6	Relay Smooth	Trial 1	0.0999934	3	Mixed
854	S01	scan6	Relay Smooth	Trial 1	2.68209	2	Red
855	S01	scan6	Relay Smooth	Trial 1	0.149903	3	Mixed
856	S01	scan6	Relay Smooth	Trial 1	1.56595	1	Green
857	S01	scan6	Relay Smooth	Trial 1	0.0500413	3	Mixed
858	S01	scan6	Relay Smooth	Trial 1	2.73211	2	Red
859	S01	scan6	Relay Smooth	Trial 1	0.116542	3	Mixed
860	S01	scan6	Relay Smooth	Trial 1	2.74882	1	Green
861	S01	scan6	Relay Smooth	Trial 1	0.0848764	3	Mixed
862	S01	scan6	Relay Smooth	Trial 1	2.89708	2	Red
863	S01	scan6	Relay Smooth	Trial 1	0.0334054	3	Mixed
864	S01	scan6	Relay Smooth	Trial 1	3.28195	1	Green
865	S01	scan6	Relay Smooth	Trial 1	0.116431	3	Mixed
866	S01	scan6	Relay Smooth	Trial 1	1.54937	2	Red
867	S01	scan6	Relay Smooth	Trial 1	0.0999323	3	Mixed
868	S01	scan6	Relay Smooth	Trial 1	2.16565	1	Green
869	S01	scan6	Relay Smooth	Trial 1	0.0332925	3	Mixed
870	S01	scan6	Relay Smooth	Trial 1	3.66505	2	Red
871	S01	scan6	Relay Smooth	Trial 1	0.0333037	3	Mixed
872	S01	scan6	Relay Smooth	Trial 1	2.74878	1	Green
873	S01	scan6	Relay Smooth	Trial 1	0.033364	3	Mixed
874	S01	scan6	Relay Smooth	Trial 1	2.61547	2	Red
875	S01	scan6	Relay Smooth	Trial 1	0.0666174	3	Mixed
876	S01	scan6	Relay Smooth	Trial 2	0.649646	1	Green
877	S01	scan6	Relay Smooth	Trial 2	0.882978	2	Red
878	S01	scan6	Relay Smooth	Trial 2	0.199892	3	Mixed
879	S01	scan6	Relay Smooth	Trial 2	2.04908	1	Green
880	S01	scan6	Relay Smooth	Trial 2	0.0999434	3	Mixed
881	S01	scan6	Relay Smooth	Trial 2	2.56557	2	Red
882	S01	scan6	Relay Smooth	Trial 2	0.133221	3	Mixed
883	S01	scan6	Relay Smooth	Trial 2	2.23233	1	Green
884	S01	scan6	Relay Smooth	Trial 2	0.116654	3	Mixed
885	S01	scan6	Relay Smooth	Trial 2	2.13237	2	Red
886	S01	scan6	Relay Smooth	Trial 2	0.266534	3	Mixed
887	S01	scan6	Relay Smooth	Trial 2	1.81588	1	Green
888	S01	scan6	Relay Smooth	Trial 2	0.333227	3	Mixed
889	S01	scan6	Relay Smooth	Trial 2	1.94907	2	Red
890	S01	scan6	Relay Smooth	Trial 2	0.0833656	3	Mixed
891	S01	scan6	Relay Smooth	Trial 2	2.7987	1	Green
892	S01	scan6	Relay Smooth	Trial 2	0.066599	3	Mixed
893	S01	scan6	Relay Smooth	Trial 2	4.31472	2	Red
894	S01	scan6	Relay Smooth	Trial 2	0.049979	3	Mixed
895	S01	scan6	Relay Smooth	Trial 2	2.78213	1	Green
896	S01	scan6	Relay Smooth	Trial 2	0.0332914	3	Mixed
897	S01	scan6	Relay Smooth	Trial 2	3.4651	2	Red
898	S01	scan6	Relay Smooth	Trial 2	0.0332981	3	Mixed
899	S01	scan6	Relay Smooth	Trial 2	2.28234	1	Green
900	S01	scan6	Relay Smooth	Trial 2	1.96577	2	Red
901	S01	scan6	Relay Smooth	Trial 2	0.0499904	3	Mixed
902	S01	scan6	Relay Smooth	Trial 2	0.932945	1	Green
903	S01	scan6	Relay Smooth	Trial 2	0.0999387	3	Mixed
904	S01	scan6	Relay Smooth	Trial 2	2.01598	2	Red
905	S01	scan6	Relay Smooth	Trial 2	0.0664339	3	Mixed
906	S01	scan6	Relay Smooth	Trial 2	2.74874	1	Green
907	S01	scan6	Relay Smooth	Trial 2	0.116637	3	Mixed
908	S01	scan6	Relay Smooth	Trial 3	2.29901	2	Red
909	S01	scan6	Relay Smooth	Trial 3	0.199892	3	Mixed
910	S01	scan6	Relay Smooth	Trial 3	2.49891	1	Green
911	S01	scan6	Relay Smooth	Trial 3	0.11656	3	Mixed
912	S01	scan6	Relay Smooth	Trial 3	1.44932	2	Red
913	S01	scan6	Relay Smooth	Trial 3	0.116622	3	Mixed
914	S01	scan6	Relay Smooth	Trial 3	2.04911	1	Green
915	S01	scan6	Relay Smooth	Trial 3	0.116681	3	Mixed
916	S01	scan6	Relay Smooth	Trial 3	2.299	2	Red
917	S01	scan6	Relay Smooth	Trial 3	0.0998579	3	Mixed
918	S01	scan6	Relay Smooth	Trial 3	2.26566	1	Green
919	S01	scan6	Relay Smooth	Trial 3	0.0499519	3	Mixed
920	S01	scan6	Relay Smooth	Trial 3	1.46607	2	Red
921	S01	scan6	Relay Smooth	Trial 3	0.0666303	3	Mixed
922	S01	scan6	Relay Smooth	Trial 3	1.0162	1	Green
923	S01	scan6	Relay Smooth	Trial 3	0.0499633	3	Mixed
924	S01	scan6	Relay Smooth	Trial 3	0.799615	2	Red
925	S01	scan6	Relay Smooth	Trial 3	0.0833195	3	Mixed
926	S01	scan6	Relay Smooth	Trial 3	0.932913	1	Green
927	S01	scan6	Relay Smooth	Trial 3	0.149942	3	Mixed
928	S01	scan6	Relay Smooth	Trial 3	1.11617	2	Red
929	S01	scan6	Relay Smooth	Trial 3	0.149882	3	Mixed
930	S01	scan6	Relay Smooth	Trial 3	1.68264	1	Green
931	S01	scan6	Relay Smooth	Trial 3	0.283155	3	Mixed
932	S01	scan6	Relay Smooth	Trial 3	2.0158	2	Red
933	S01	scan6	Relay Smooth	Trial 3	0.0832835	3	Mixed
934	S01	scan6	Relay Smooth	Trial 3	2.63247	1	Green
935	S01	scan6	Relay Smooth	Trial 3	0.132979	3	Mixed
936	S01	scan6	Relay Smooth	Trial 3	1.51602	2	Red
937	S01	scan6	Relay Smooth	Trial 3	0.0665442	3	Mixed
938	S01	scan6	Relay Smooth	Trial 3	3.03226	1	Green
939	S01	scan6	Relay Smooth	Trial 3	0.0498136	3	Mixed
940	S01	scan6	Relay Smooth	Trial 3	2.29888	2	Red
941	S01	scan6	Relay Smooth	Trial 3	0.183298	3	Mixed
942	S01	scan6	Relay Smooth	Trial 3	1.94923	1	Green
943	S01	scan6	Relay Smooth	Trial 3	0.0501206	3	Mixed
944	S01	scan6	Relay Smooth	Trial 3	2.14887	2	Red
945	S01	scan6	Relay Smooth	Trial 3	0.233098	3	Mixed
946	S01	scan6	Relay Smooth	Trial 3	1.24948	1	Green
947	S01	scan6	Relay Smooth	Trial 3	0.0832863	3	Mixed
948	S01	scan6	Relay Smooth	Trial 3	1.78253	2	Red
949	S01	scan6	Relay Smooth	Trial 4	1.19326	2	Red
950	S01	scan6	Relay Smooth	Trial 4	0.050067	3	Mixed
951	S01	scan6	Relay Smooth	Trial 4	2.49883	1	Green
952	S01	scan6	Relay Smooth	Trial 4	0.116583	3	Mixed
953	S01	scan6	Relay Smooth	Trial 4	2.04906	2	Red
954	S01	scan6	Relay Smooth	Trial 4	0.116647	3	Mixed
955	S01	scan6	Relay Smooth	Trial 4	2.14904	1	Green
956	S01	scan6	Relay Smooth	Trial 4	0.13325	3	Mixed
957	S01	scan6	Relay Smooth	Trial 4	2.51554	2	Red
958	S01	scan6	Relay Smooth	Trial 4	0.0999384	3	Mixed
959	S01	scan6	Relay Smooth	Trial 4	2.34897	1	Green
960	S01	scan6	Relay Smooth	Trial 4	0.133293	3	Mixed
961	S01	scan6	Relay Smooth	Trial 4	2.86536	2	Red
962	S01	scan6	Relay Smooth	Trial 4	0.133239	3	Mixed
963	S01	scan6	Relay Smooth	Trial 4	3.21536	1	Green
964	S01	scan6	Relay Smooth	Trial 4	0.166496	3	Mixed
965	S01	scan6	Relay Smooth	Trial 4	4.09816	2	Red
966	S01	scan6	Relay Smooth	Trial 4	0.0666196	3	Mixed
967	S01	scan6	Relay Smooth	Trial 4	2.9155	1	Green
968	S01	scan6	Relay Smooth	Trial 4	0.0665727	3	Mixed
969	S01	scan6	Relay Smooth	Trial 4	2.49881	2	Red
970	S01	scan6	Relay Smooth	Trial 4	0.0999412	3	Mixed
971	S01	scan6	Relay Smooth	Trial 4	2.31568	1	Green
972	S01	scan6	Relay Smooth	Trial 4	0.0665755	3	Mixed
973	S01	scan6	Relay Smooth	Trial 4	2.94878	2	Red
974	S01	scan6	Relay Smooth	Trial 4	0.0832019	3	Mixed
975	S01	scan6	Relay Smooth	Trial 4	2.94869	1	Green
976	S01	scan6	Relay Smooth	Trial 4	1.14946	2	Red
977	S01	scan6	Relay Smooth	Trial 4	0.116648	3	Mixed
978	S01	scan6	Relay Smooth	Trial 5	1.78275	1	Green
979	S01	scan6	Relay Smooth	Trial 5	0.0831921	3	Mixed
980	S01	scan6	Relay Smooth	Trial 5	2.29886	2	Red
981	S01	scan6	Relay Smooth	Trial 5	0.0500977	3	Mixed
982	S01	scan6	Relay Smooth	Trial 5	4.31463	1	Green
983	S01	scan6	Relay Smooth	Trial 5	0.0166273	3	Mixed
984	S01	scan6	Relay Smooth	Trial 5	2.71554	2	Red
985	S01	scan6	Relay Smooth	Trial 5	0.0665213	3	Mixed
986	S01	scan6	Relay Smooth	Trial 5	2.39893	1	Green
987	S01	scan6	Relay Smooth	Trial 5	1.44949	2	Red
988	S01	scan6	Relay Smooth	Trial 5	0.166454	3	Mixed
989	S01	scan6	Relay Smooth	Trial 5	1.98245	1	Green
990	S01	scan6	Relay Smooth	Trial 5	0.083291	3	Mixed
991	S01	scan6	Relay Smooth	Trial 5	2.49891	2	Red
992	S01	scan6	Relay Smooth	Trial 5	0.249892	3	Mixed
993	S01	scan6	Relay Smooth	Trial 5	2.60044	1	Green
994	S01	scan6	Relay Smooth	Trial 5	0.0317342	3	Mixed
995	S01	scan6	Relay Smooth	Trial 5	2.5155	2	Red
996	S01	scan6	Relay Smooth	Trial 5	2.73216	1	Green
997	S01	scan6	Relay Smooth	Trial 5	0.0666825	3	Mixed
998	S01	scan6	Relay Smooth	Trial 5	2.54877	2	Red
999	S01	scan6	Relay Smooth	Trial 5	0.0332886	3	Mixed
1000	S01	scan6	Relay Smooth	Trial 5	1.16623	1	Green
1001	S01	scan6	Relay Smooth	Trial 5	0.0499781	3	Mixed
1002	S01	scan6	Relay Smooth	Trial 5	5.06699	2	Red
1003	S01	scan6	Relay Smooth	Trial 5	0.0973247	3	Mixed
1004	S01	scan6	Relay Smooth	Trial 5	1.93241	1	Green
1005	S01	scan6	Relay Smooth	Trial 5	0.0166809	3	Mixed
1006	S01	scan6	Relay Smooth	Trial 5	1.64926	2	Red
1007	S01	scan6	Relay Smooth	Trial 5	0.0833139	3	Mixed
1008	S01	scan7	Rival	Trial 1	0.833077	2	Red
1009	S01	scan7	Rival	Trial 1	0.0498575	3	Mixed
1010	S01	scan7	Rival	Trial 1	1.53265	1	Green
1011	S01	scan7	Rival	Trial 1	0.116613	3	Mixed
1012	S01	scan7	Rival	Trial 1	2.21568	2	Red
1013	S01	scan7	Rival	Trial 1	0.0833145	3	Mixed
1014	S01	scan7	Rival	Trial 1	1.9158	1	Green
1015	S01	scan7	Rival	Trial 1	0.0666339	3	Mixed
1016	S01	scan7	Rival	Trial 1	2.98204	2	Red
1017	S01	scan7	Rival	Trial 1	0.183188	3	Mixed
1018	S01	scan7	Rival	Trial 1	2.51557	1	Green
1019	S01	scan7	Rival	Trial 1	0.0999127	3	Mixed
1020	S01	scan7	Rival	Trial 1	1.66594	2	Red
1021	S01	scan7	Rival	Trial 1	0.133286	3	Mixed
1022	S01	scan7	Rival	Trial 1	1.16615	1	Green
1023	S01	scan7	Rival	Trial 1	0.466475	3	Mixed
1024	S01	scan7	Rival	Trial 1	2.29896	2	Red
1025	S01	scan7	Rival	Trial 1	0.233196	3	Mixed
1026	S01	scan7	Rival	Trial 1	3.24855	1	Green
1027	S01	scan7	Rival	Trial 1	0.0833243	3	Mixed
1028	S01	scan7	Rival	Trial 1	1.49931	2	Red
1029	S01	scan7	Rival	Trial 1	0.116592	3	Mixed
1030	S01	scan7	Rival	Trial 1	2.66548	1	Green
1031	S01	scan7	Rival	Trial 1	0.21659	3	Mixed
1032	S01	scan7	Rival	Trial 1	3.33181	2	Red
1033	S01	scan7	Rival	Trial 1	0.166601	3	Mixed
1034	S01	scan7	Rival	Trial 1	1.59929	1	Green
1035	S01	scan7	Rival	Trial 1	0.16665	3	Mixed
1036	S01	scan7	Rival	Trial 1	1.89914	2	Red
1037	S01	scan7	Rival	Trial 1	0.166541	3	Mixed
1038	S01	scan7	Rival	Trial 1	1.78257	1	Green
1039	S01	scan7	Rival	Trial 1	0.199888	3	Mixed
1040	S01	scan7	Rival	Trial 1	1.78252	2	Red
1041	S01	scan7	Rival	Trial 1	0.1166	3	Mixed
1042	S01	scan7	Rival	Trial 1	2.06597	1	Green
1043	S01	scan7	Rival	Trial 1	0.083186	3	Mixed
1044	S01	scan7	Rival	Trial 2	1.31021	2	Red
1045	S01	scan7	Rival	Trial 2	0.149953	3	Mixed
1046	S01	scan7	Rival	Trial 2	0.882928	2	Red
1047	S01	scan7	Rival	Trial 2	0.183246	3	Mixed
1048	S01	scan7	Rival	Trial 2	2.24901	1	Green
1049	S01	scan7	Rival	Trial 2	0.216583	3	Mixed
1050	S01	scan7	Rival	Trial 2	1.53268	2	Red
1051	S01	scan7	Rival	Trial 2	0.199858	3	Mixed
1052	S01	scan7	Rival	Trial 2	1.49933	1	Green
1053	S01	scan7	Rival	Trial 2	0.116631	3	Mixed
1054	S01	scan7	Rival	Trial 2	2.03241	2	Red
1055	S01	scan7	Rival	Trial 2	0.166574	3	Mixed
1056	S01	scan7	Rival	Trial 2	1.3994	1	Green
1057	S01	scan7	Rival	Trial 2	0.499781	3	Mixed
1058	S01	scan7	Rival	Trial 2	1.86595	2	Red
1059	S01	scan7	Rival	Trial 2	0.216443	3	Mixed
1060	S01	scan7	Rival	Trial 2	1.33274	1	Green
1061	S01	scan7	Rival	Trial 2	0.133486	3	Mixed
1062	S01	scan7	Rival	Trial 2	2.56529	2	Red
1063	S01	scan7	Rival	Trial 2	0.383204	3	Mixed
1064	S01	scan7	Rival	Trial 2	1.54927	2	Red
1065	S01	scan7	Rival	Trial 2	0.216585	3	Mixed
1066	S01	scan7	Rival	Trial 2	2.51556	1	Green
1067	S01	scan7	Rival	Trial 2	0.0666048	3	Mixed
1068	S01	scan7	Rival	Trial 2	2.23234	2	Red
1069	S01	scan7	Rival	Trial 2	0.18323	3	Mixed
1070	S01	scan7	Rival	Trial 2	1.28277	1	Green
1071	S01	scan7	Rival	Trial 2	0.0832818	3	Mixed
1072	S01	scan7	Rival	Trial 2	1.61596	2	Red
1073	S01	scan7	Rival	Trial 2	0.133252	3	Mixed
1074	S01	scan7	Rival	Trial 2	1.38277	1	Green
1075	S01	scan7	Rival	Trial 2	0.0833514	3	Mixed
1076	S01	scan7	Rival	Trial 2	1.94904	2	Red
1077	S01	scan7	Rival	Trial 2	0.133278	3	Mixed
1078	S01	scan7	Rival	Trial 2	1.5826	1	Green
1079	S01	scan7	Rival	Trial 2	0.0833072	3	Mixed
1080	S01	scan7	Rival	Trial 2	1.18278	2	Red
1081	S01	scan7	Rival	Trial 2	0.133293	3	Mixed
1082	S01	scan7	Rival	Trial 2	2.3823	1	Green
1083	S01	scan7	Rival	Trial 2	0.116607	3	Mixed
1084	S01	scan7	Rival	Trial 2	2.03241	2	Red
1085	S01	scan7	Rival	Trial 2	0.1166	3	Mixed
1086	S01	scan7	Rival	Trial 2	1.68256	1	Green
1087	S01	scan7	Rival	Trial 2	0.100214	3	Mixed
1088	S01	scan7	Rival	Trial 3	0.299801	2	Red
1089	S01	scan7	Rival	Trial 3	0.0500469	3	Mixed
1090	S01	scan7	Rival	Trial 3	2.39884	1	Green
1091	S01	scan7	Rival	Trial 3	0.0835645	3	Mixed
1092	S01	scan7	Rival	Trial 3	2.41537	2	Red
1093	S01	scan7	Rival	Trial 3	0.116581	3	Mixed
1094	S01	scan7	Rival	Trial 3	1.99936	1	Green
1095	S01	scan7	Rival	Trial 3	0.116362	3	Mixed
1096	S01	scan7	Rival	Trial 3	1.54935	2	Red
1097	S01	scan7	Rival	Trial 3	0.14989	3	Mixed
1098	S01	scan7	Rival	Trial 3	1.76587	1	Green
1099	S01	scan7	Rival	Trial 3	0.899602	3	Mixed
1100	S01	scan7	Rival	Trial 3	2.49887	2	Red
1101	S01	scan7	Rival	Trial 3	0.433125	3	Mixed
1102	S01	scan7	Rival	Trial 3	1.94913	1	Green
1103	S01	scan7	Rival	Trial 3	0.316562	3	Mixed
1104	S01	scan7	Rival	Trial 3	0.849585	1	Green
1105	S01	scan7	Rival	Trial 3	0.0333243	3	Mixed
1106	S01	scan7	Rival	Trial 3	2.89871	2	Red
1107	S01	scan7	Rival	Trial 3	0.53309	3	Mixed
1108	S01	scan7	Rival	Trial 3	1.76588	1	Green
1109	S01	scan7	Rival	Trial 3	0.0666579	3	Mixed
1110	S01	scan7	Rival	Trial 3	1.71588	2	Red
1111	S01	scan7	Rival	Trial 3	0.0833343	3	Mixed
1112	S01	scan7	Rival	Trial 3	2.01576	1	Green
1113	S01	scan7	Rival	Trial 3	0.499737	3	Mixed
1114	S01	scan7	Rival	Trial 3	1.14951	2	Red
1115	S01	scan7	Rival	Trial 3	0.249856	3	Mixed
1116	S01	scan7	Rival	Trial 3	1.28278	1	Green
1117	S01	scan7	Rival	Trial 3	0.149908	3	Mixed
1118	S01	scan7	Rival	Trial 3	1.29945	2	Red
1119	S01	scan7	Rival	Trial 3	0.199882	3	Mixed
1120	S01	scan7	Rival	Trial 3	1.38272	1	Green
1121	S01	scan7	Rival	Trial 3	0.149911	3	Mixed
1122	S01	scan7	Rival	Trial 3	1.08288	2	Red
1123	S01	scan7	Rival	Trial 3	0.0666356	3	Mixed
1124	S01	scan7	Rival	Trial 3	1.13289	1	Green
1125	S01	scan7	Rival	Trial 3	0.116546	3	Mixed
1126	S01	scan7	Rival	Trial 3	1.18279	2	Red
1127	S01	scan7	Rival	Trial 3	0.449824	3	Mixed
1128	S01	scan7	Rival	Trial 3	1.23275	1	Green
1129	S01	scan7	Rival	Trial 3	0.0667034	3	Mixed
1130	S01	scan7	Rival	Trial 3	2.51547	2	Red
1131	S01	scan7	Rival	Trial 4	1.7492	1	Green
1132	S01	scan7	Rival	Trial 4	0.133273	3	Mixed
1133	S01	scan7	Rival	Trial 4	3.13195	2	Red
1134	S01	scan7	Rival	Trial 4	0.316496	3	Mixed
1135	S01	scan7	Rival	Trial 4	1.48269	1	Green
1136	S01	scan7	Rival	Trial 4	0.0832662	3	Mixed
1137	S01	scan7	Rival	Trial 4	1.21614	2	Red
1138	S01	scan7	Rival	Trial 4	0.249894	3	Mixed
1139	S01	scan7	Rival	Trial 4	1.98243	1	Green
1140	S01	scan7	Rival	Trial 4	0.116668	3	Mixed
1141	S01	scan7	Rival	Trial 4	1.48263	2	Red
1142	S01	scan7	Rival	Trial 4	0.133248	3	Mixed
1143	S01	scan7	Rival	Trial 4	2.48225	1	Green
1144	S01	scan7	Rival	Trial 4	0.0666071	3	Mixed
1145	S01	scan7	Rival	Trial 4	3.11531	2	Red
1146	S01	scan7	Rival	Trial 4	0.466461	3	Mixed
1147	S01	scan7	Rival	Trial 4	1.7492	1	Green
1148	S01	scan7	Rival	Trial 4	0.0999278	3	Mixed
1149	S01	scan7	Rival	Trial 4	1.6493	2	Red
1150	S01	scan7	Rival	Trial 4	0.08325	3	Mixed
1151	S01	scan7	Rival	Trial 4	1.54931	1	Green
1152	S01	scan7	Rival	Trial 4	0.249913	3	Mixed
1153	S01	scan7	Rival	Trial 4	1.51601	2	Red
1154	S01	scan7	Rival	Trial 4	0.0832581	3	Mixed
1155	S01	scan7	Rival	Trial 4	1.68266	1	Green
1156	S01	scan7	Rival	Trial 4	0.083248	3	Mixed
1157	S01	scan7	Rival	Trial 4	3.84824	2	Red
1158	S01	scan7	Rival	Trial 4	0.0499971	3	Mixed
1159	S01	scan7	Rival	Trial 4	2.29891	1	Green
1160	S01	scan7	Rival	Trial 4	0.0666386	3	Mixed
1161	S01	scan7	Rival	Trial 4	2.11581	2	Red
1162	S01	scan7	Rival	Trial 4	0.116599	3	Mixed
1163	S01	scan7	Rival	Trial 4	2.03248	1	Green
1164	S01	scan7	Rival	Trial 4	0.399767	3	Mixed
1165	S01	scan7	Rival	Trial 5	1.44938	1	Green
1166	S01	scan7	Rival	Trial 5	0.0667498	3	Mixed
1167	S01	scan7	Rival	Trial 5	2.41546	2	Red
1168	S01	scan7	Rival	Trial 5	2.93202	1	Green
1169	S01	scan7	Rival	Trial 5	0.21658	3	Mixed
1170	S01	scan7	Rival	Trial 5	1.88246	2	Red
1171	S01	scan7	Rival	Trial 5	0.0833237	3	Mixed
1172	S01	scan7	Rival	Trial 5	2.13234	1	Green
1173	S01	scan7	Rival	Trial 5	0.0833639	3	Mixed
1174	S01	scan7	Rival	Trial 5	1.23273	2	Red
1175	S01	scan7	Rival	Trial 5	0.116613	3	Mixed
1176	S01	scan7	Rival	Trial 5	2.46554	1	Green
1177	S01	scan7	Rival	Trial 5	0.0999733	3	Mixed
1178	S01	scan7	Rival	Trial 5	1.93248	2	Red
1179	S01	scan7	Rival	Trial 5	0.133514	3	Mixed
1180	S01	scan7	Rival	Trial 5	1.38252	1	Green
1181	S01	scan7	Rival	Trial 5	0.483041	3	Mixed
1182	S01	scan7	Rival	Trial 5	2.06599	2	Red
1183	S01	scan7	Rival	Trial 5	0.183081	3	Mixed
1184	S01	scan7	Rival	Trial 5	2.91535	1	Green
1185	S01	scan7	Rival	Trial 5	0.0499248	3	Mixed
1186	S01	scan7	Rival	Trial 5	3.04869	2	Red
1187	S01	scan7	Rival	Trial 5	0.283124	3	Mixed
1188	S01	scan7	Rival	Trial 5	2.73215	1	Green
1189	S01	scan7	Rival	Trial 5	0.0665962	3	Mixed
1190	S01	scan7	Rival	Trial 5	1.61602	2	Red
1191	S01	scan7	Rival	Trial 5	0.0499337	3	Mixed
1192	S01	scan7	Rival	Trial 5	2.49886	1	Green
1193	S01	scan7	Rival	Trial 5	0.149905	3	Mixed
1194	S01	scan7	Rival	Trial 5	3.76502	2	Red
1195	S01	scan7	Rival	Trial 5	0.149936	3	Mixed
1196	S01	scan8	Relay Smooth	Trial 1	3.13177	1	Green
1197	S01	scan8	Relay Smooth	Trial 1	0.133242	3	Mixed
1198	S01	scan8	Relay Smooth	Trial 1	2.03247	2	Red
1199	S01	scan8	Relay Smooth	Trial 1	0.133224	3	Mixed
1200	S01	scan8	Relay Smooth	Trial 1	2.24921	1	Green
1201	S01	scan8	Relay Smooth	Trial 1	0.0830715	3	Mixed
1202	S01	scan8	Relay Smooth	Trial 1	2.39893	2	Red
1203	S01	scan8	Relay Smooth	Trial 1	0.116666	3	Mixed
1204	S01	scan8	Relay Smooth	Trial 1	2.31564	1	Green
1205	S01	scan8	Relay Smooth	Trial 1	0.0666043	3	Mixed
1206	S01	scan8	Relay Smooth	Trial 1	2.98199	2	Red
1207	S01	scan8	Relay Smooth	Trial 1	0.0999479	3	Mixed
1208	S01	scan8	Relay Smooth	Trial 1	3.082	1	Green
1209	S01	scan8	Relay Smooth	Trial 1	0.133345	3	Mixed
1210	S01	scan8	Relay Smooth	Trial 1	4.14812	2	Red
1211	S01	scan8	Relay Smooth	Trial 1	0.0998571	3	Mixed
1212	S01	scan8	Relay Smooth	Trial 1	2.83211	1	Green
1213	S01	scan8	Relay Smooth	Trial 1	0.166584	3	Mixed
1214	S01	scan8	Relay Smooth	Trial 1	2.48219	2	Red
1215	S01	scan8	Relay Smooth	Trial 1	0.0832695	3	Mixed
1216	S01	scan8	Relay Smooth	Trial 1	2.26568	1	Green
1217	S01	scan8	Relay Smooth	Trial 1	0.0833139	3	Mixed
1218	S01	scan8	Relay Smooth	Trial 1	3.03199	2	Red
1219	S01	scan8	Relay Smooth	Trial 1	0.133219	3	Mixed
1220	S01	scan8	Relay Smooth	Trial 1	2.24905	1	Green
1221	S01	scan8	Relay Smooth	Trial 1	0.116583	3	Mixed
1222	S01	scan8	Relay Smooth	Trial 1	1.73254	2	Red
1223	S01	scan8	Relay Smooth	Trial 1	0.166583	3	Mixed
1224	S01	scan8	Relay Smooth	Trial 2	2.19903	1	Green
1225	S01	scan8	Relay Smooth	Trial 2	0.0999197	3	Mixed
1226	S01	scan8	Relay Smooth	Trial 2	2.66549	2	Red
1227	S01	scan8	Relay Smooth	Trial 2	0.14991	3	Mixed
1228	S01	scan8	Relay Smooth	Trial 2	1.36613	1	Green
1229	S01	scan8	Relay Smooth	Trial 2	0.1332	3	Mixed
1230	S01	scan8	Relay Smooth	Trial 2	2.13258	2	Red
1231	S01	scan8	Relay Smooth	Trial 2	0.0997504	3	Mixed
1232	S01	scan8	Relay Smooth	Trial 2	2.29897	1	Green
1233	S01	scan8	Relay Smooth	Trial 2	0.0666588	3	Mixed
1234	S01	scan8	Relay Smooth	Trial 2	2.18233	2	Red
1235	S01	scan8	Relay Smooth	Trial 2	0.0832776	3	Mixed
1236	S01	scan8	Relay Smooth	Trial 2	1.43273	1	Green
1237	S01	scan8	Relay Smooth	Trial 2	0.116575	3	Mixed
1238	S01	scan8	Relay Smooth	Trial 2	1.11617	2	Red
1239	S01	scan8	Relay Smooth	Trial 2	0.56673	3	Mixed
1240	S01	scan8	Relay Smooth	Trial 2	0.816044	2	Red
1241	S01	scan8	Relay Smooth	Trial 2	0.199859	3	Mixed
1242	S01	scan8	Relay Smooth	Trial 2	1.38269	1	Green
1243	S01	scan8	Relay Smooth	Trial 2	0.133377	3	Mixed
1244	S01	scan8	Relay Smooth	Trial 2	1.89911	2	Red
1245	S01	scan8	Relay Smooth	Trial 2	0.199915	3	Mixed
1246	S01	scan8	Relay Smooth	Trial 2	1.81581	1	Green
1247	S01	scan8	Relay Smooth	Trial 2	0.0999672	3	Mixed
1248	S01	scan8	Relay Smooth	Trial 2	2.76545	2	Red
1249	S01	scan8	Relay Smooth	Trial 2	0.116622	3	Mixed
1250	S01	scan8	Relay Smooth	Trial 2	1.53263	1	Green
1251	S01	scan8	Relay Smooth	Trial 2	0.0999716	3	Mixed
1252	S01	scan8	Relay Smooth	Trial 2	2.9154	2	Red
1253	S01	scan8	Relay Smooth	Trial 2	0.133273	3	Mixed
1254	S01	scan8	Relay Smooth	Trial 2	2.4989	1	Green
1255	S01	scan8	Relay Smooth	Trial 2	0.133181	3	Mixed
1256	S01	scan8	Relay Smooth	Trial 2	1.83257	2	Red
1257	S01	scan8	Relay Smooth	Trial 2	0.0998741	3	Mixed
1258	S01	scan8	Relay Smooth	Trial 2	1.71592	1	Green
1259	S01	scan8	Relay Smooth	Trial 2	0.099958	3	Mixed
1260	S01	scan8	Relay Smooth	Trial 2	1.53285	2	Red
1261	S01	scan8	Relay Smooth	Trial 2	0.0497949	3	Mixed
1262	S01	scan8	Relay Smooth	Trial 3	2.11572	2	Red
1263	S01	scan8	Relay Smooth	Trial 3	0.199888	3	Mixed
1264	S01	scan8	Relay Smooth	Trial 3	2.51554	1	Green
1265	S01	scan8	Relay Smooth	Trial 3	0.19994	3	Mixed
1266	S01	scan8	Relay Smooth	Trial 3	3.74828	2	Red
1267	S01	scan8	Relay Smooth	Trial 3	0.116637	3	Mixed
1268	S01	scan8	Relay Smooth	Trial 3	2.56552	1	Green
1269	S01	scan8	Relay Smooth	Trial 3	0.16665	3	Mixed
1270	S01	scan8	Relay Smooth	Trial 3	1.63255	2	Red
1271	S01	scan8	Relay Smooth	Trial 3	0.0666224	3	Mixed
1272	S01	scan8	Relay Smooth	Trial 3	2.63215	1	Green
1273	S01	scan8	Relay Smooth	Trial 3	0.0500125	3	Mixed
1274	S01	scan8	Relay Smooth	Trial 3	3.28185	2	Red
1275	S01	scan8	Relay Smooth	Trial 3	0.0832318	3	Mixed
1276	S01	scan8	Relay Smooth	Trial 3	2.34903	1	Green
1277	S01	scan8	Relay Smooth	Trial 3	0.349856	3	Mixed
1278	S01	scan8	Relay Smooth	Trial 3	2.96534	2	Red
1279	S01	scan8	Relay Smooth	Trial 3	0.0998722	3	Mixed
1280	S01	scan8	Relay Smooth	Trial 3	1.58272	1	Green
1281	S01	scan8	Relay Smooth	Trial 3	0.0665342	3	Mixed
1282	S01	scan8	Relay Smooth	Trial 3	2.11576	2	Red
1283	S01	scan8	Relay Smooth	Trial 3	0.0835419	3	Mixed
1284	S01	scan8	Relay Smooth	Trial 3	3.61478	1	Green
1285	S01	scan8	Relay Smooth	Trial 3	0.0832759	3	Mixed
1286	S01	scan8	Relay Smooth	Trial 3	2.76548	2	Red
1287	S01	scan8	Relay Smooth	Trial 3	0.0667996	3	Mixed
1288	S01	scan8	Relay Smooth	Trial 3	2.54884	1	Green
1289	S01	scan8	Relay Smooth	Trial 3	0.0831575	3	Mixed
1290	S01	scan8	Relay Smooth	Trial 4	1.63276	2	Red
1291	S01	scan8	Relay Smooth	Trial 4	0.133089	3	Mixed
1292	S01	scan8	Relay Smooth	Trial 4	1.98246	1	Green
1293	S01	scan8	Relay Smooth	Trial 4	0.233249	3	Mixed
1294	S01	scan8	Relay Smooth	Trial 4	2.43219	2	Red
1295	S01	scan8	Relay Smooth	Trial 4	0.133331	3	Mixed
1296	S01	scan8	Relay Smooth	Trial 4	2.24917	1	Green
1297	S01	scan8	Relay Smooth	Trial 4	0.0830932	3	Mixed
1298	S01	scan8	Relay Smooth	Trial 4	2.26565	2	Red
1299	S01	scan8	Relay Smooth	Trial 4	0.149995	3	Mixed
1300	S01	scan8	Relay Smooth	Trial 4	2.18228	1	Green
1301	S01	scan8	Relay Smooth	Trial 4	0.0499734	3	Mixed
1302	S01	scan8	Relay Smooth	Trial 4	1.91581	2	Red
1303	S01	scan8	Relay Smooth	Trial 4	0.116625	3	Mixed
1304	S01	scan8	Relay Smooth	Trial 4	2.84879	1	Green
1305	S01	scan8	Relay Smooth	Trial 4	0.0665657	3	Mixed
1306	S01	scan8	Relay Smooth	Trial 4	4.16479	2	Red
1307	S01	scan8	Relay Smooth	Trial 4	0.0833053	3	Mixed
1308	S01	scan8	Relay Smooth	Trial 4	2.9153	1	Green
1309	S01	scan8	Relay Smooth	Trial 4	0.0333294	3	Mixed
1310	S01	scan8	Relay Smooth	Trial 4	3.24857	2	Red
1311	S01	scan8	Relay Smooth	Trial 4	0.349808	3	Mixed
1312	S01	scan8	Relay Smooth	Trial 4	3.08198	1	Green
1313	S01	scan8	Relay Smooth	Trial 4	0.0499756	3	Mixed
1314	S01	scan8	Relay Smooth	Trial 4	0.749669	2	Red
1315	S01	scan8	Relay Smooth	Trial 4	0.0333422	3	Mixed
1316	S01	scan8	Relay Smooth	Trial 4	0.849604	1	Green
1317	S01	scan8	Relay Smooth	Trial 4	0.199903	3	Mixed
1318	S01	scan8	Relay Smooth	Trial 4	2.18237	2	Red
1319	S01	scan8	Relay Smooth	Trial 4	0.099939	3	Mixed
1320	S01	scan8	Relay Smooth	Trial 4	2.69879	1	Green
1321	S01	scan8	Relay Smooth	Trial 4	0.116653	3	Mixed
1322	S01	scan8	Relay Smooth	Trial 5	1.54919	2	Red
1323	S01	scan8	Relay Smooth	Trial 5	0.116644	3	Mixed
1324	S01	scan8	Relay Smooth	Trial 5	2.29899	1	Green
1325	S01	scan8	Relay Smooth	Trial 5	0.0832597	3	Mixed
1326	S01	scan8	Relay Smooth	Trial 5	4.18149	2	Red
1327	S01	scan8	Relay Smooth	Trial 5	0.116531	3	Mixed
1328	S01	scan8	Relay Smooth	Trial 5	2.33232	1	Green
1329	S01	scan8	Relay Smooth	Trial 5	0.0999429	3	Mixed
1330	S01	scan8	Relay Smooth	Trial 5	2.16572	2	Red
1331	S01	scan8	Relay Smooth	Trial 5	0.0667236	3	Mixed
1332	S01	scan8	Relay Smooth	Trial 5	1.93238	1	Green
1333	S01	scan8	Relay Smooth	Trial 5	0.0999426	3	Mixed
1334	S01	scan8	Relay Smooth	Trial 5	1.98245	2	Red
1335	S01	scan8	Relay Smooth	Trial 5	0.116631	3	Mixed
1336	S01	scan8	Relay Smooth	Trial 5	2.48217	1	Green
1337	S01	scan8	Relay Smooth	Trial 5	0.116667	3	Mixed
1338	S01	scan8	Relay Smooth	Trial 5	2.66542	2	Red
1339	S01	scan8	Relay Smooth	Trial 5	0.0833285	3	Mixed
1340	S01	scan8	Relay Smooth	Trial 5	2.6156	1	Green
1341	S01	scan8	Relay Smooth	Trial 5	0.0831745	3	Mixed
1342	S01	scan8	Relay Smooth	Trial 5	2.51554	2	Red
1343	S01	scan8	Relay Smooth	Trial 5	0.150058	3	Mixed
1344	S01	scan8	Relay Smooth	Trial 5	2.04907	1	Green
1345	S01	scan8	Relay Smooth	Trial 5	0.0665691	3	Mixed
1346	S01	scan8	Relay Smooth	Trial 5	1.61593	2	Red
1347	S01	scan8	Relay Smooth	Trial 5	0.133224	3	Mixed
1348	S01	scan8	Relay Smooth	Trial 5	4.88118	1	Green
1349	S01	scan8	Relay Smooth	Trial 5	0.133286	3	Mixed
1350	S01	scan8	Relay Smooth	Trial 5	1.84918	2	Red
1351	S01	scan8	Relay Smooth	Trial 5	0.19989	3	Mixed
1352	S01	scan8	Relay Smooth	Trial 5	1.58263	1	Green
1353	S01	scan8	Relay Smooth	Trial 5	0.083417	3	Mixed
1354	S01	scan9	Relay Inst.	Trial 1	1.74925	2	Red
1355	S01	scan9	Relay Inst.	Trial 1	0.0831994	3	Mixed
1356	S01	scan9	Relay Inst.	Trial 1	2.08241	1	Green
1357	S01	scan9	Relay Inst.	Trial 1	0.116598	3	Mixed
1358	S01	scan9	Relay Inst.	Trial 1	4.26476	2	Red
1359	S01	scan9	Relay Inst.	Trial 1	0.0332931	3	Mixed
1360	S01	scan9	Relay Inst.	Trial 1	2.39897	1	Green
1361	S01	scan9	Relay Inst.	Trial 1	0.0499907	3	Mixed
1362	S01	scan9	Relay Inst.	Trial 1	2.18231	2	Red
1363	S01	scan9	Relay Inst.	Trial 1	0.0499915	3	Mixed
1364	S01	scan9	Relay Inst.	Trial 1	2.06576	1	Green
1365	S01	scan9	Relay Inst.	Trial 1	0.0499628	3	Mixed
1366	S01	scan9	Relay Inst.	Trial 1	1.93249	2	Red
1367	S01	scan9	Relay Inst.	Trial 1	0.0166278	3	Mixed
1368	S01	scan9	Relay Inst.	Trial 1	2.61556	1	Green
1369	S01	scan9	Relay Inst.	Trial 1	0.0515476	3	Mixed
1370	S01	scan9	Relay Inst.	Trial 1	2.69715	2	Red
1371	S01	scan9	Relay Inst.	Trial 1	0.0666006	3	Mixed
1372	S01	scan9	Relay Inst.	Trial 1	2.38235	1	Green
1373	S01	scan9	Relay Inst.	Trial 1	0.249846	3	Mixed
1374	S01	scan9	Relay Inst.	Trial 1	0.0999515	1	Green
1375	S01	scan9	Relay Inst.	Trial 1	0.0666353	3	Mixed
1376	S01	scan9	Relay Inst.	Trial 1	2.48222	2	Red
1377	S01	scan9	Relay Inst.	Trial 1	0.066621	3	Mixed
1378	S01	scan9	Relay Inst.	Trial 1	1.94915	1	Green
1379	S01	scan9	Relay Inst.	Trial 1	0.11662	3	Mixed
1380	S01	scan9	Relay Inst.	Trial 1	1.64927	2	Red
1381	S01	scan9	Relay Inst.	Trial 1	0.116603	3	Mixed
1382	S01	scan9	Relay Inst.	Trial 1	5.13105	1	Green
1383	S01	scan9	Relay Inst.	Trial 1	0.04996	3	Mixed
1384	S01	scan9	Relay Inst.	Trial 1	1.86583	2	Red
1385	S01	scan9	Relay Inst.	Trial 1	0.116775	3	Mixed
1386	S01	scan9	Relay Inst.	Trial 1	1.6018	1	Green
1387	S01	scan9	Relay Inst.	Trial 1	0.0472974	3	Mixed
1388	S01	scan9	Relay Inst.	Trial 2	0.316451	2	Red
1389	S01	scan9	Relay Inst.	Trial 2	0.133319	1	Green
1390	S01	scan9	Relay Inst.	Trial 2	0.099951	3	Mixed
1391	S01	scan9	Relay Inst.	Trial 2	1.48268	1	Green
1392	S01	scan9	Relay Inst.	Trial 2	2.18239	2	Red
1393	S01	scan9	Relay Inst.	Trial 2	0.049989	3	Mixed
1394	S01	scan9	Relay Inst.	Trial 2	2.48216	1	Green
1395	S01	scan9	Relay Inst.	Trial 2	0.0499865	3	Mixed
1396	S01	scan9	Relay Inst.	Trial 2	2.19899	2	Red
1397	S01	scan9	Relay Inst.	Trial 2	0.0500173	3	Mixed
1398	S01	scan9	Relay Inst.	Trial 2	2.39888	1	Green
1399	S01	scan9	Relay Inst.	Trial 2	0.0334031	3	Mixed
1400	S01	scan9	Relay Inst.	Trial 2	1.96574	2	Red
1401	S01	scan9	Relay Inst.	Trial 2	0.0332774	3	Mixed
1402	S01	scan9	Relay Inst.	Trial 2	2.26567	1	Green
1403	S01	scan9	Relay Inst.	Trial 2	0.0333014	3	Mixed
1404	S01	scan9	Relay Inst.	Trial 2	2.94869	2	Red
1405	S01	scan9	Relay Inst.	Trial 2	0.0332914	3	Mixed
1406	S01	scan9	Relay Inst.	Trial 2	4.19815	1	Green
1407	S01	scan9	Relay Inst.	Trial 2	0.0333255	3	Mixed
1408	S01	scan9	Relay Inst.	Trial 2	2.81542	2	Red
1409	S01	scan9	Relay Inst.	Trial 2	0.0500002	3	Mixed
1410	S01	scan9	Relay Inst.	Trial 2	3.46505	1	Green
1411	S01	scan9	Relay Inst.	Trial 2	0.0169248	3	Mixed
1412	S01	scan9	Relay Inst.	Trial 2	2.38212	2	Red
1413	S01	scan9	Relay Inst.	Trial 2	0.0332774	3	Mixed
1414	S01	scan9	Relay Inst.	Trial 2	1.26603	1	Green
1415	S01	scan9	Relay Inst.	Trial 2	0.0332984	3	Mixed
1416	S01	scan9	Relay Inst.	Trial 2	1.39953	2	Red
1417	S01	scan9	Relay Inst.	Trial 2	0.0498577	3	Mixed
1418	S01	scan9	Relay Inst.	Trial 2	2.21564	1	Green
1419	S01	scan9	Relay Inst.	Trial 2	0.0499896	3	Mixed
1420	S01	scan9	Relay Inst.	Trial 2	2.78214	2	Red
1421	S01	scan9	Relay Inst.	Trial 2	0.0332861	3	Mixed
1422	S01	scan9	Relay Inst.	Trial 3	3.23163	2	Red
1423	S01	scan9	Relay Inst.	Trial 3	0.0666428	3	Mixed
1424	S01	scan9	Relay Inst.	Trial 3	2.06583	1	Green
1425	S01	scan9	Relay Inst.	Trial 3	0.0997892	3	Mixed
1426	S01	scan9	Relay Inst.	Trial 3	2.18238	2	Red
1427	S01	scan9	Relay Inst.	Trial 3	0.116611	3	Mixed
1428	S01	scan9	Relay Inst.	Trial 3	2.44895	1	Green
1429	S01	scan9	Relay Inst.	Trial 3	0.083291	3	Mixed
1430	S01	scan9	Relay Inst.	Trial 3	2.41554	2	Red
1431	S01	scan9	Relay Inst.	Trial 3	0.0833626	3	Mixed
1432	S01	scan9	Relay Inst.	Trial 3	2.88202	1	Green
1433	S01	scan9	Relay Inst.	Trial 3	0.0832385	3	Mixed
1434	S01	scan9	Relay Inst.	Trial 3	3.2652	2	Red
1435	S01	scan9	Relay Inst.	Trial 3	0.0333101	3	Mixed
1436	S01	scan9	Relay Inst.	Trial 3	4.14819	1	Green
1437	S01	scan9	Relay Inst.	Trial 3	0.0833539	3	Mixed
1438	S01	scan9	Relay Inst.	Trial 3	2.79893	2	Red
1439	S01	scan9	Relay Inst.	Trial 3	0.083027	3	Mixed
1440	S01	scan9	Relay Inst.	Trial 3	2.51551	1	Green
1441	S01	scan9	Relay Inst.	Trial 3	0.0666797	3	Mixed
1442	S01	scan9	Relay Inst.	Trial 3	2.44888	2	Red
1443	S01	scan9	Relay Inst.	Trial 3	0.0499781	3	Mixed
1444	S01	scan9	Relay Inst.	Trial 3	2.9154	1	Green
1445	S01	scan9	Relay Inst.	Trial 3	0.0666073	3	Mixed
1446	S01	scan9	Relay Inst.	Trial 3	2.33228	2	Red
1447	S01	scan9	Relay Inst.	Trial 3	0.116612	3	Mixed
1448	S01	scan9	Relay Inst.	Trial 3	1.78255	1	Green
1449	S01	scan9	Relay Inst.	Trial 3	0.0833799	3	Mixed
1450	S01	scan9	Relay Inst.	Trial 4	2.13231	1	Green
1451	S01	scan9	Relay Inst.	Trial 4	0.0833111	3	Mixed
1452	S01	scan9	Relay Inst.	Trial 4	2.78212	2	Red
1453	S01	scan9	Relay Inst.	Trial 4	0.0833109	3	Mixed
1454	S01	scan9	Relay Inst.	Trial 4	3.63169	1	Green
1455	S01	scan9	Relay Inst.	Trial 4	0.0833078	3	Mixed
1456	S01	scan9	Relay Inst.	Trial 4	2.76541	2	Red
1457	S01	scan9	Relay Inst.	Trial 4	0.0833106	3	Mixed
1458	S01	scan9	Relay Inst.	Trial 4	1.59948	1	Green
1459	S01	scan9	Relay Inst.	Trial 4	0.0664171	3	Mixed
1460	S01	scan9	Relay Inst.	Trial 4	2.76548	2	Red
1461	S01	scan9	Relay Inst.	Trial 4	0.0669694	3	Mixed
1462	S01	scan9	Relay Inst.	Trial 4	2.73173	1	Green
1463	S01	scan9	Relay Inst.	Trial 4	0.0832885	3	Mixed
1464	S01	scan9	Relay Inst.	Trial 4	2.98204	2	Red
1465	S01	scan9	Relay Inst.	Trial 4	0.0666532	3	Mixed
1466	S01	scan9	Relay Inst.	Trial 4	3.14852	1	Green
1467	S01	scan9	Relay Inst.	Trial 4	0.0835184	3	Mixed
1468	S01	scan9	Relay Inst.	Trial 4	1.63242	2	Red
1469	S01	scan9	Relay Inst.	Trial 4	0.0999353	3	Mixed
1470	S01	scan9	Relay Inst.	Trial 4	2.0491	1	Green
1471	S01	scan9	Relay Inst.	Trial 4	0.0999334	3	Mixed
1472	S01	scan9	Relay Inst.	Trial 4	3.68172	2	Red
1473	S01	scan9	Relay Inst.	Trial 4	0.0832326	3	Mixed
1474	S01	scan9	Relay Inst.	Trial 4	2.66556	1	Green
1475	S01	scan9	Relay Inst.	Trial 4	0.0832078	3	Mixed
1476	S01	scan9	Relay Inst.	Trial 4	2.63218	2	Red
1477	S01	scan9	Relay Inst.	Trial 4	0.0832684	3	Mixed
1478	S01	scan9	Relay Inst.	Trial 5	0.0999613	2	Red
1479	S01	scan9	Relay Inst.	Trial 5	0.06673	3	Mixed
1480	S01	scan9	Relay Inst.	Trial 5	2.48211	2	Red
1481	S01	scan9	Relay Inst.	Trial 5	0.116643	3	Mixed
1482	S01	scan9	Relay Inst.	Trial 5	2.64885	1	Green
1483	S01	scan9	Relay Inst.	Trial 5	0.0999286	3	Mixed
1484	S01	scan9	Relay Inst.	Trial 5	1.54929	2	Red
1485	S01	scan9	Relay Inst.	Trial 5	0.133252	3	Mixed
1486	S01	scan9	Relay Inst.	Trial 5	1.96591	1	Green
1487	S01	scan9	Relay Inst.	Trial 5	0.116484	3	Mixed
1488	S01	scan9	Relay Inst.	Trial 5	2.24906	2	Red
1489	S01	scan9	Relay Inst.	Trial 5	0.0832354	3	Mixed
1490	S01	scan9	Relay Inst.	Trial 5	2.16573	1	Green
1491	S01	scan9	Relay Inst.	Trial 5	0.0999186	3	Mixed
1492	S01	scan9	Relay Inst.	Trial 5	1.51601	2	Red
1493	S01	scan9	Relay Inst.	Trial 5	0.0832748	3	Mixed
1494	S01	scan9	Relay Inst.	Trial 5	1.01621	1	Green
1495	S01	scan9	Relay Inst.	Trial 5	0.116632	3	Mixed
1496	S01	scan9	Relay Inst.	Trial 5	0.533143	2	Red
1497	S01	scan9	Relay Inst.	Trial 5	0.149884	3	Mixed
1498	S01	scan9	Relay Inst.	Trial 5	0.699713	1	Green
1499	S01	scan9	Relay Inst.	Trial 5	0.0832564	3	Mixed
1500	S01	scan9	Relay Inst.	Trial 5	1.44945	2	Red
1501	S01	scan9	Relay Inst.	Trial 5	0.133182	3	Mixed
1502	S01	scan9	Relay Inst.	Trial 5	1.98245	1	Green
1503	S01	scan9	Relay Inst.	Trial 5	0.0999208	3	Mixed
1504	S01	scan9	Relay Inst.	Trial 5	1.91866	2	Red
1505	S01	scan9	Relay Inst.	Trial 5	0.113806	3	Mixed
1506	S01	scan9	Relay Inst.	Trial 5	2.69877	1	Green
1507	S01	scan9	Relay Inst.	Trial 5	0.0833489	3	Mixed
1508	S01	scan9	Relay Inst.	Trial 5	1.56596	2	Red
1509	S01	scan9	Relay Inst.	Trial 5	0.0666191	3	Mixed
1510	S01	scan9	Relay Inst.	Trial 5	2.88201	1	Green
1511	S01	scan9	Relay Inst.	Trial 5	0.0833645	3	Mixed
1512	S01	scan9	Relay Inst.	Trial 5	2.6154	2	Red
1513	S01	scan9	Relay Inst.	Trial 5	0.0999538	3	Mixed
1514	S01	scan9	Relay Inst.	Trial 5	1.81587	1	Green
1515	S01	scan9	Relay Inst.	Trial 5	0.0832729	3	Mixed
1516	S01	scan9	Relay Inst.	Trial 5	1.94912	2	Red
1517	S01	scan9	Relay Inst.	Trial 5	0.116651	3	Mixed
1518	S01	scan9	Relay Inst.	Trial 5	1.36606	1	Green
1519	S01	scan9	Relay Inst.	Trial 5	0.0832863	3	Mixed
1520	S01	scan10	Rival	Trial 1	0.732957	2	Red
1521	S01	scan10	Rival	Trial 1	0.166607	3	Mixed
1522	S01	scan10	Rival	Trial 1	1.39954	1	Green
1523	S01	scan10	Rival	Trial 1	0.0831441	3	Mixed
1524	S01	scan10	Rival	Trial 1	2.11572	2	Red
1525	S01	scan10	Rival	Trial 1	0.566465	3	Mixed
1526	S01	scan10	Rival	Trial 1	0.383072	2	Red
1527	S01	scan10	Rival	Trial 1	0.0999979	3	Mixed
1528	S01	scan10	Rival	Trial 1	1.36607	1	Green
1529	S01	scan10	Rival	Trial 1	0.116581	3	Mixed
1530	S01	scan10	Rival	Trial 1	2.64891	2	Red
1531	S01	scan10	Rival	Trial 1	0.116516	3	Mixed
1532	S01	scan10	Rival	Trial 1	1.91591	1	Green
1533	S01	scan10	Rival	Trial 1	0.0998627	3	Mixed
1534	S01	scan10	Rival	Trial 1	3.19862	2	Red
1535	S01	scan10	Rival	Trial 1	0.233152	3	Mixed
1536	S01	scan10	Rival	Trial 1	0.832978	2	Red
1537	S01	scan10	Rival	Trial 1	0.149922	3	Mixed
1538	S01	scan10	Rival	Trial 1	2.14907	1	Green
1539	S01	scan10	Rival	Trial 1	0.59972	3	Mixed
1540	S01	scan10	Rival	Trial 1	2.89873	2	Red
1541	S01	scan10	Rival	Trial 1	0.53305	3	Mixed
1542	S01	scan10	Rival	Trial 1	3.79829	1	Green
1543	S01	scan10	Rival	Trial 1	0.0833058	3	Mixed
1544	S01	scan10	Rival	Trial 1	2.84894	2	Red
1545	S01	scan10	Rival	Trial 1	0.0997319	3	Mixed
1546	S01	scan10	Rival	Trial 1	1.74923	1	Green
1547	S01	scan10	Rival	Trial 1	0.0667138	3	Mixed
1548	S01	scan10	Rival	Trial 1	3.89819	2	Red
1549	S01	scan10	Rival	Trial 1	0.366528	3	Mixed
1550	S01	scan10	Rival	Trial 1	2.76539	1	Green
1551	S01	scan10	Rival	Trial 1	0.13327	3	Mixed
1552	S01	scan10	Rival	Trial 1	2.11574	2	Red
1553	S01	scan10	Rival	Trial 1	0.0832662	3	Mixed
1554	S01	scan10	Rival	Trial 2	3.28185	2	Red
1555	S01	scan10	Rival	Trial 2	0.0668979	3	Mixed
1556	S01	scan10	Rival	Trial 2	2.48197	1	Green
1557	S01	scan10	Rival	Trial 2	0.233241	3	Mixed
1558	S01	scan10	Rival	Trial 2	0.633024	1	Green
1559	S01	scan10	Rival	Trial 2	0.133311	3	Mixed
1560	S01	scan10	Rival	Trial 2	2.71545	2	Red
1561	S01	scan10	Rival	Trial 2	0.149908	3	Mixed
1562	S01	scan10	Rival	Trial 2	2.84873	1	Green
1563	S01	scan10	Rival	Trial 2	0.15001	3	Mixed
1564	S01	scan10	Rival	Trial 2	1.2993	2	Red
1565	S01	scan10	Rival	Trial 2	0.100041	3	Mixed
1566	S01	scan10	Rival	Trial 2	3.03191	1	Green
1567	S01	scan10	Rival	Trial 2	0.0832754	3	Mixed
1568	S01	scan10	Rival	Trial 2	1.96578	2	Red
1569	S01	scan10	Rival	Trial 2	0.133321	3	Mixed
1570	S01	scan10	Rival	Trial 2	1.7159	1	Green
1571	S01	scan10	Rival	Trial 2	0.0665976	3	Mixed
1572	S01	scan10	Rival	Trial 2	2.79875	2	Red
1573	S01	scan10	Rival	Trial 2	0.116607	3	Mixed
1574	S01	scan10	Rival	Trial 2	3.01555	1	Green
1575	S01	scan10	Rival	Trial 2	0.582811	3	Mixed
1576	S01	scan10	Rival	Trial 2	3.21526	2	Red
1577	S01	scan10	Rival	Trial 2	0.0499759	3	Mixed
1578	S01	scan10	Rival	Trial 2	2.28242	1	Green
1579	S01	scan10	Rival	Trial 2	0.183115	3	Mixed
1580	S01	scan10	Rival	Trial 2	3.53204	2	Red
1581	S01	scan10	Rival	Trial 2	0.132987	3	Mixed
1582	S01	scan10	Rival	Trial 3	1.21613	2	Red
1583	S01	scan10	Rival	Trial 3	0.133334	3	Mixed
1584	S01	scan10	Rival	Trial 3	1.61591	1	Green
1585	S01	scan10	Rival	Trial 3	0.333171	3	Mixed
1586	S01	scan10	Rival	Trial 3	1.13285	2	Red
1587	S01	scan10	Rival	Trial 3	0.133252	3	Mixed
1588	S01	scan10	Rival	Trial 3	2.13237	1	Green
1589	S01	scan10	Rival	Trial 3	0.083303	3	Mixed
1590	S01	scan10	Rival	Trial 3	1.81586	2	Red
1591	S01	scan10	Rival	Trial 3	0.116675	3	Mixed
1592	S01	scan10	Rival	Trial 3	2.2656	1	Green
1593	S01	scan10	Rival	Trial 3	0.116693	3	Mixed
1594	S01	scan10	Rival	Trial 3	2.61543	2	Red
1595	S01	scan10	Rival	Trial 3	0.149891	3	Mixed
1596	S01	scan10	Rival	Trial 3	2.78212	1	Green
1597	S01	scan10	Rival	Trial 3	0.0666166	3	Mixed
1598	S01	scan10	Rival	Trial 3	1.71594	2	Red
1599	S01	scan10	Rival	Trial 3	0.19993	3	Mixed
1600	S01	scan10	Rival	Trial 3	1.21606	1	Green
1601	S01	scan10	Rival	Trial 3	0.316588	3	Mixed
1602	S01	scan10	Rival	Trial 3	0.316497	1	Green
1603	S01	scan10	Rival	Trial 3	0.0666384	3	Mixed
1604	S01	scan10	Rival	Trial 3	1.56593	2	Red
1605	S01	scan10	Rival	Trial 3	0.0832829	3	Mixed
1606	S01	scan10	Rival	Trial 3	1.53267	1	Green
1607	S01	scan10	Rival	Trial 3	0.0499413	3	Mixed
1608	S01	scan10	Rival	Trial 3	2.79876	2	Red
1609	S01	scan10	Rival	Trial 3	0.050022	3	Mixed
1610	S01	scan10	Rival	Trial 3	1.24941	1	Green
1611	S01	scan10	Rival	Trial 3	0.133275	3	Mixed
1612	S01	scan10	Rival	Trial 3	2.63217	2	Red
1613	S01	scan10	Rival	Trial 3	0.0832723	3	Mixed
1614	S01	scan10	Rival	Trial 3	2.24899	1	Green
1615	S01	scan10	Rival	Trial 3	0.0666364	3	Mixed
1616	S01	scan10	Rival	Trial 3	1.93246	2	Red
1617	S01	scan10	Rival	Trial 3	0.0999814	3	Mixed
1618	S01	scan10	Rival	Trial 3	1.64925	1	Green
1619	S01	scan10	Rival	Trial 3	0.0999105	3	Mixed
1620	S01	scan10	Rival	Trial 3	1.46604	2	Red
1621	S01	scan10	Rival	Trial 3	0.11699	3	Mixed
1622	S01	scan10	Rival	Trial 4	0.983158	1	Green
1623	S01	scan10	Rival	Trial 4	0.116324	3	Mixed
1624	S01	scan10	Rival	Trial 4	2.38224	2	Red
1625	S01	scan10	Rival	Trial 4	0.0999728	3	Mixed
1626	S01	scan10	Rival	Trial 4	1.43274	1	Green
1627	S01	scan10	Rival	Trial 4	0.383116	3	Mixed
1628	S01	scan10	Rival	Trial 4	4.24809	2	Red
1629	S01	scan10	Rival	Trial 4	0.249897	3	Mixed
1630	S01	scan10	Rival	Trial 4	2.56554	1	Green
1631	S01	scan10	Rival	Trial 4	0.06659	3	Mixed
1632	S01	scan10	Rival	Trial 4	1.43269	2	Red
1633	S01	scan10	Rival	Trial 4	0.150103	3	Mixed
1634	S01	scan10	Rival	Trial 4	2.83194	1	Green
1635	S01	scan10	Rival	Trial 4	0.0832793	3	Mixed
1636	S01	scan10	Rival	Trial 4	0.916239	2	Red
1637	S01	scan10	Rival	Trial 4	0.133664	3	Mixed
1638	S01	scan10	Rival	Trial 4	1.49896	1	Green
1639	S01	scan10	Rival	Trial 4	0.133266	3	Mixed
1640	S01	scan10	Rival	Trial 4	1.53285	2	Red
1641	S01	scan10	Rival	Trial 4	0.249795	3	Mixed
1642	S01	scan10	Rival	Trial 4	2.03233	1	Green
1643	S01	scan10	Rival	Trial 4	0.0666272	3	Mixed
1644	S01	scan10	Rival	Trial 4	3.71496	2	Red
1645	S01	scan10	Rival	Trial 4	0.0666442	3	Mixed
1646	S01	scan10	Rival	Trial 4	1.89914	1	Green
1647	S01	scan10	Rival	Trial 4	0.499769	3	Mixed
1648	S01	scan10	Rival	Trial 4	0.733038	2	Red
1649	S01	scan10	Rival	Trial 4	0.133234	3	Mixed
1650	S01	scan10	Rival	Trial 4	2.68219	1	Green
1651	S01	scan10	Rival	Trial 4	0.81628	3	Mixed
1652	S01	scan10	Rival	Trial 4	1.61596	2	Red
1653	S01	scan10	Rival	Trial 4	0.149877	3	Mixed
1654	S01	scan10	Rival	Trial 4	0.233529	1	Green
1655	S01	scan10	Rival	Trial 4	0.166324	3	Mixed
1656	S01	scan10	Rival	Trial 4	0.149933	1	Green
1657	S01	scan10	Rival	Trial 4	0.299878	3	Mixed
1658	S01	scan10	Rival	Trial 4	2.63214	2	Red
1659	S01	scan10	Rival	Trial 4	0.18326	3	Mixed
1660	S01	scan10	Rival	Trial 5	1.63264	1	Green
1661	S01	scan10	Rival	Trial 5	0.0665984	3	Mixed
1662	S01	scan10	Rival	Trial 5	3.99821	2	Red
1663	S01	scan10	Rival	Trial 5	0.0999392	3	Mixed
1664	S01	scan10	Rival	Trial 5	2.81542	1	Green
1665	S01	scan10	Rival	Trial 5	0.199909	3	Mixed
1666	S01	scan10	Rival	Trial 5	2.09903	2	Red
1667	S01	scan10	Rival	Trial 5	0.116633	3	Mixed
1668	S01	scan10	Rival	Trial 5	2.76544	1	Green
1669	S01	scan10	Rival	Trial 5	0.0999473	3	Mixed
1670	S01	scan10	Rival	Trial 5	2.66546	2	Red
1671	S01	scan10	Rival	Trial 5	0.133298	3	Mixed
1672	S01	scan10	Rival	Trial 5	3.33188	1	Green
1673	S01	scan10	Rival	Trial 5	0.116532	3	Mixed
1674	S01	scan10	Rival	Trial 5	5.29772	2	Red
1675	S01	scan10	Rival	Trial 5	0.099873	3	Mixed
1676	S01	scan10	Rival	Trial 5	4.44803	1	Green
1677	S01	scan10	Rival	Trial 5	0.0999454	3	Mixed
1678	S01	scan10	Rival	Trial 5	1.91585	2	Red
1679	S01	scan10	Rival	Trial 5	0.0999473	3	Mixed
1680	S01	scan10	Rival	Trial 5	3.71496	1	Green
1681	S01	scan10	Rival	Trial 5	0.199935	3	Mixed
1682	S01	scan10	Rival	Trial 5	0.199892	1	Green
1683	S01	scan10	Rival	Trial 5	0.5664	3	Mixed
1684	S01	scan10	Rival	Trial 5	2.34897	2	Red
1685	S01	scan10	Rival	Trial 5	0.0999817	3	Mixed
1686	S01	scan10	Rival	Trial 5	1.83249	1	Green
1687	S01	scan10	Rival	Trial 5	0.066618	3	Mixed
1688	S01	scan11	Relay Smooth	Trial 1	3.24849	1	Green
1689	S01	scan11	Relay Smooth	Trial 1	0.0833271	3	Mixed
1690	S01	scan11	Relay Smooth	Trial 1	2.1657	2	Red
1691	S01	scan11	Relay Smooth	Trial 1	0.0666588	3	Mixed
1692	S01	scan11	Relay Smooth	Trial 1	2.23228	1	Green
1693	S01	scan11	Relay Smooth	Trial 1	0.0832986	3	Mixed
1694	S01	scan11	Relay Smooth	Trial 1	2.44892	2	Red
1695	S01	scan11	Relay Smooth	Trial 1	0.0666543	3	Mixed
1696	S01	scan11	Relay Smooth	Trial 1	2.34892	1	Green
1697	S01	scan11	Relay Smooth	Trial 1	0.0832642	3	Mixed
1698	S01	scan11	Relay Smooth	Trial 1	2.94871	2	Red
1699	S01	scan11	Relay Smooth	Trial 1	0.116667	3	Mixed
1700	S01	scan11	Relay Smooth	Trial 1	3.18185	1	Green
1701	S01	scan11	Relay Smooth	Trial 1	0.216655	3	Mixed
1702	S01	scan11	Relay Smooth	Trial 1	4.04812	2	Red
1703	S01	scan11	Relay Smooth	Trial 1	0.0336481	3	Mixed
1704	S01	scan11	Relay Smooth	Trial 1	2.93166	1	Green
1705	S01	scan11	Relay Smooth	Trial 1	0.0499703	3	Mixed
1706	S01	scan11	Relay Smooth	Trial 1	2.58218	2	Red
1707	S01	scan11	Relay Smooth	Trial 1	0.0332933	3	Mixed
1708	S01	scan11	Relay Smooth	Trial 1	2.23244	1	Green
1709	S01	scan11	Relay Smooth	Trial 1	0.0332095	3	Mixed
1710	S01	scan11	Relay Smooth	Trial 1	3.06534	2	Red
1711	S01	scan11	Relay Smooth	Trial 1	0.0333062	3	Mixed
1712	S01	scan11	Relay Smooth	Trial 1	2.34899	1	Green
1713	S01	scan11	Relay Smooth	Trial 1	0.066585	3	Mixed
1714	S01	scan11	Relay Smooth	Trial 1	1.79919	2	Red
1715	S01	scan11	Relay Smooth	Trial 1	0.0332922	3	Mixed
1716	S01	scan11	Relay Smooth	Trial 2	1.73255	2	Red
1717	S01	scan11	Relay Smooth	Trial 2	0.0833131	3	Mixed
1718	S01	scan11	Relay Smooth	Trial 2	2.26576	1	Green
1719	S01	scan11	Relay Smooth	Trial 2	0.0665171	3	Mixed
1720	S01	scan11	Relay Smooth	Trial 2	4.29828	2	Red
1721	S01	scan11	Relay Smooth	Trial 2	0.0497974	3	Mixed
1722	S01	scan11	Relay Smooth	Trial 2	2.34898	1	Green
1723	S01	scan11	Relay Smooth	Trial 2	0.0667012	3	Mixed
1724	S01	scan11	Relay Smooth	Trial 2	2.11588	2	Red
1725	S01	scan11	Relay Smooth	Trial 2	0.0997046	3	Mixed
1726	S01	scan11	Relay Smooth	Trial 2	2.03238	1	Green
1727	S01	scan11	Relay Smooth	Trial 2	0.066875	3	Mixed
1728	S01	scan11	Relay Smooth	Trial 2	1.81567	2	Red
1729	S01	scan11	Relay Smooth	Trial 2	0.149943	3	Mixed
1730	S01	scan11	Relay Smooth	Trial 2	2.56552	1	Green
1731	S01	scan11	Relay Smooth	Trial 2	0.0832514	3	Mixed
1732	S01	scan11	Relay Smooth	Trial 2	2.66552	2	Red
1733	S01	scan11	Relay Smooth	Trial 2	0.0998892	3	Mixed
1734	S01	scan11	Relay Smooth	Trial 2	2.49899	1	Green
1735	S01	scan11	Relay Smooth	Trial 2	0.266448	3	Mixed
1736	S01	scan11	Relay Smooth	Trial 2	2.3323	2	Red
1737	S01	scan11	Relay Smooth	Trial 2	0.149957	3	Mixed
1738	S01	scan11	Relay Smooth	Trial 2	2.23236	1	Green
1739	S01	scan11	Relay Smooth	Trial 2	0.0832279	3	Mixed
1740	S01	scan11	Relay Smooth	Trial 2	1.49934	2	Red
1741	S01	scan11	Relay Smooth	Trial 2	0.100008	3	Mixed
1742	S01	scan11	Relay Smooth	Trial 2	5.01439	1	Green
1743	S01	scan11	Relay Smooth	Trial 2	0.0499851	3	Mixed
1744	S01	scan11	Relay Smooth	Trial 2	1.9824	2	Red
1745	S01	scan11	Relay Smooth	Trial 2	0.133288	3	Mixed
1746	S01	scan11	Relay Smooth	Trial 2	1.51598	1	Green
1747	S01	scan11	Relay Smooth	Trial 2	0.100017	3	Mixed
1748	S01	scan11	Relay Smooth	Trial 3	0.149914	2	Red
1749	S01	scan11	Relay Smooth	Trial 3	0.0499739	3	Mixed
1750	S01	scan11	Relay Smooth	Trial 3	1.69934	1	Green
1751	S01	scan11	Relay Smooth	Trial 3	0.0665789	3	Mixed
1752	S01	scan11	Relay Smooth	Trial 3	2.63212	2	Red
1753	S01	scan11	Relay Smooth	Trial 3	0.0999404	3	Mixed
1754	S01	scan11	Relay Smooth	Trial 3	3.73167	1	Green
1755	S01	scan11	Relay Smooth	Trial 3	0.0665992	3	Mixed
1756	S01	scan11	Relay Smooth	Trial 3	2.90167	2	Red
1757	S01	scan11	Relay Smooth	Trial 3	0.0638145	3	Mixed
1758	S01	scan11	Relay Smooth	Trial 3	1.46597	1	Green
1759	S01	scan11	Relay Smooth	Trial 3	0.183212	3	Mixed
1760	S01	scan11	Relay Smooth	Trial 3	2.61544	2	Red
1761	S01	scan11	Relay Smooth	Trial 3	0.0666467	3	Mixed
1762	S01	scan11	Relay Smooth	Trial 3	2.74882	1	Green
1763	S01	scan11	Relay Smooth	Trial 3	0.0500111	3	Mixed
1764	S01	scan11	Relay Smooth	Trial 3	2.99863	2	Red
1765	S01	scan11	Relay Smooth	Trial 3	0.266525	3	Mixed
1766	S01	scan11	Relay Smooth	Trial 3	3.18186	1	Green
1767	S01	scan11	Relay Smooth	Trial 3	0.0666744	3	Mixed
1768	S01	scan11	Relay Smooth	Trial 3	1.466	2	Red
1769	S01	scan11	Relay Smooth	Trial 3	0.0999859	3	Mixed
1770	S01	scan11	Relay Smooth	Trial 3	2.11573	1	Green
1771	S01	scan11	Relay Smooth	Trial 3	0.0999219	3	Mixed
1772	S01	scan11	Relay Smooth	Trial 3	3.54841	2	Red
1773	S01	scan11	Relay Smooth	Trial 3	0.0666467	3	Mixed
1774	S01	scan11	Relay Smooth	Trial 3	2.94868	1	Green
1775	S01	scan11	Relay Smooth	Trial 3	0.0666903	3	Mixed
1776	S01	scan11	Relay Smooth	Trial 3	2.44895	2	Red
1777	S01	scan11	Relay Smooth	Trial 3	0.0832061	3	Mixed
1778	S01	scan11	Relay Smooth	Trial 4	1.5993	2	Red
1779	S01	scan11	Relay Smooth	Trial 4	0.0998973	3	Mixed
1780	S01	scan11	Relay Smooth	Trial 4	2.24899	1	Green
1781	S01	scan11	Relay Smooth	Trial 4	0.116625	3	Mixed
1782	S01	scan11	Relay Smooth	Trial 4	2.31567	2	Red
1783	S01	scan11	Relay Smooth	Trial 4	0.0999412	3	Mixed
1784	S01	scan11	Relay Smooth	Trial 4	2.24898	1	Green
1785	S01	scan11	Relay Smooth	Trial 4	0.133255	3	Mixed
1786	S01	scan11	Relay Smooth	Trial 4	2.18247	2	Red
1787	S01	scan11	Relay Smooth	Trial 4	0.166476	3	Mixed
1788	S01	scan11	Relay Smooth	Trial 4	2.01582	1	Green
1789	S01	scan11	Relay Smooth	Trial 4	0.0666384	3	Mixed
1790	S01	scan11	Relay Smooth	Trial 4	2.13231	2	Red
1791	S01	scan11	Relay Smooth	Trial 4	0.0833419	3	Mixed
1792	S01	scan11	Relay Smooth	Trial 4	2.99864	1	Green
1793	S01	scan11	Relay Smooth	Trial 4	0.0832502	3	Mixed
1794	S01	scan11	Relay Smooth	Trial 4	4.14815	2	Red
1795	S01	scan11	Relay Smooth	Trial 4	0.133283	3	Mixed
1796	S01	scan11	Relay Smooth	Trial 4	2.69922	1	Green
1797	S01	scan11	Relay Smooth	Trial 4	0.0995593	3	Mixed
1798	S01	scan11	Relay Smooth	Trial 4	3.29848	2	Red
1799	S01	scan11	Relay Smooth	Trial 4	0.100041	3	Mixed
1800	S01	scan11	Relay Smooth	Trial 4	2.39882	1	Green
1801	S01	scan11	Relay Smooth	Trial 4	0.0666682	3	Mixed
1802	S01	scan11	Relay Smooth	Trial 4	1.51594	2	Red
1803	S01	scan11	Relay Smooth	Trial 4	0.133292	3	Mixed
1804	S01	scan11	Relay Smooth	Trial 4	0.949822	1	Green
1805	S01	scan11	Relay Smooth	Trial 4	0.133085	3	Mixed
1806	S01	scan11	Relay Smooth	Trial 4	2.16562	2	Red
1807	S01	scan11	Relay Smooth	Trial 4	0.149974	3	Mixed
1808	S01	scan11	Relay Smooth	Trial 4	2.48231	1	Green
1809	S01	scan11	Relay Smooth	Trial 4	0.266472	3	Mixed
1810	S01	scan11	Relay Smooth	Trial 5	2.26564	2	Red
1811	S01	scan11	Relay Smooth	Trial 5	0.199877	3	Mixed
1812	S01	scan11	Relay Smooth	Trial 5	2.56549	1	Green
1813	S01	scan11	Relay Smooth	Trial 5	0.11662	3	Mixed
1814	S01	scan11	Relay Smooth	Trial 5	1.56598	2	Red
1815	S01	scan11	Relay Smooth	Trial 5	0.099942	3	Mixed
1816	S01	scan11	Relay Smooth	Trial 5	1.99912	1	Green
1817	S01	scan11	Relay Smooth	Trial 5	0.0999686	3	Mixed
1818	S01	scan11	Relay Smooth	Trial 5	2.31561	2	Red
1819	S01	scan11	Relay Smooth	Trial 5	0.0332774	3	Mixed
1820	S01	scan11	Relay Smooth	Trial 5	2.31568	1	Green
1821	S01	scan11	Relay Smooth	Trial 5	0.0666129	3	Mixed
1822	S01	scan11	Relay Smooth	Trial 5	1.53265	2	Red
1823	S01	scan11	Relay Smooth	Trial 5	0.083747	3	Mixed
1824	S01	scan11	Relay Smooth	Trial 5	2.33185	1	Green
1825	S01	scan11	Relay Smooth	Trial 5	0.0666182	3	Mixed
1826	S01	scan11	Relay Smooth	Trial 5	1.71594	2	Red
1827	S01	scan11	Relay Smooth	Trial 5	0.0999901	3	Mixed
1828	S01	scan11	Relay Smooth	Trial 5	1.89913	1	Green
1829	S01	scan11	Relay Smooth	Trial 5	0.0832938	3	Mixed
1830	S01	scan11	Relay Smooth	Trial 5	2.16566	2	Red
1831	S01	scan11	Relay Smooth	Trial 5	0.0833053	3	Mixed
1832	S01	scan11	Relay Smooth	Trial 5	2.44891	1	Green
1833	S01	scan11	Relay Smooth	Trial 5	0.0999236	3	Mixed
1834	S01	scan11	Relay Smooth	Trial 5	1.53266	2	Red
1835	S01	scan11	Relay Smooth	Trial 5	0.21672	3	Mixed
1836	S01	scan11	Relay Smooth	Trial 5	2.61532	1	Green
1837	S01	scan11	Relay Smooth	Trial 5	0.349868	3	Mixed
1838	S01	scan11	Relay Smooth	Trial 5	2.49889	2	Red
1839	S01	scan11	Relay Smooth	Trial 5	0.0833991	3	Mixed
1840	S01	scan11	Relay Smooth	Trial 5	1.81573	1	Green
1841	S01	scan11	Relay Smooth	Trial 5	0.116644	3	Mixed
1842	S01	scan11	Relay Smooth	Trial 5	1.78259	2	Red
1843	S01	scan11	Relay Smooth	Trial 5	0.199852	3	Mixed
1844	S01	scan11	Relay Smooth	Trial 5	1.33272	1	Green
1845	S01	scan11	Relay Smooth	Trial 5	0.116568	3	Mixed
1846	S01	scan12	Rival	Trial 1	1.03284	1	Green
1847	S01	scan12	Rival	Trial 1	1.61595	2	Red
1848	S01	scan12	Rival	Trial 1	0.0666509	3	Mixed
1849	S01	scan12	Rival	Trial 1	1.33273	1	Green
1850	S01	scan12	Rival	Trial 1	0.116625	3	Mixed
1851	S01	scan12	Rival	Trial 1	2.68211	2	Red
1852	S01	scan12	Rival	Trial 1	0.149954	3	Mixed
1853	S01	scan12	Rival	Trial 1	3.81494	1	Green
1854	S01	scan12	Rival	Trial 1	0.133355	3	Mixed
1855	S01	scan12	Rival	Trial 1	2.91528	2	Red
1856	S01	scan12	Rival	Trial 1	0.0833366	3	Mixed
1857	S01	scan12	Rival	Trial 1	1.06613	1	Green
1858	S01	scan12	Rival	Trial 1	0.0666317	3	Mixed
1859	S01	scan12	Rival	Trial 1	1.21612	2	Red
1860	S01	scan12	Rival	Trial 1	0.116656	3	Mixed
1861	S01	scan12	Rival	Trial 1	2.23232	1	Green
1862	S01	scan12	Rival	Trial 1	0.0999552	3	Mixed
1863	S01	scan12	Rival	Trial 1	3.39847	2	Red
1864	S01	scan12	Rival	Trial 1	0.133274	3	Mixed
1865	S01	scan12	Rival	Trial 1	1.71593	1	Green
1866	S01	scan12	Rival	Trial 1	0.116591	3	Mixed
1867	S01	scan12	Rival	Trial 1	4.04818	2	Red
1868	S01	scan12	Rival	Trial 1	0.0499857	3	Mixed
1869	S01	scan12	Rival	Trial 1	2.14903	1	Green
1870	S01	scan12	Rival	Trial 1	0.0499678	3	Mixed
1871	S01	scan12	Rival	Trial 1	2.86543	2	Red
1872	S01	scan12	Rival	Trial 1	0.0832483	3	Mixed
1873	S01	scan12	Rival	Trial 1	2.43227	1	Green
1874	S01	scan12	Rival	Trial 1	0.0832519	3	Mixed
1875	S01	scan12	Rival	Trial 1	2.24903	2	Red
1876	S01	scan12	Rival	Trial 1	0.0666101	3	Mixed
1877	S01	scan12	Rival	Trial 1	2.81542	1	Green
1878	S01	scan12	Rival	Trial 1	0.166653	3	Mixed
1879	S01	scan12	Rival	Trial 2	1.28278	1	Green
1880	S01	scan12	Rival	Trial 2	0.116606	3	Mixed
1881	S01	scan12	Rival	Trial 2	3.91492	2	Red
1882	S01	scan12	Rival	Trial 2	0.0833125	3	Mixed
1883	S01	scan12	Rival	Trial 2	2.08239	1	Green
1884	S01	scan12	Rival	Trial 2	0.0832692	3	Mixed
1885	S01	scan12	Rival	Trial 2	2.39895	2	Red
1886	S01	scan12	Rival	Trial 2	0.0668993	3	Mixed
1887	S01	scan12	Rival	Trial 2	2.49859	1	Green
1888	S01	scan12	Rival	Trial 2	0.516447	3	Mixed
1889	S01	scan12	Rival	Trial 2	1.18282	2	Red
1890	S01	scan12	Rival	Trial 2	0.133273	3	Mixed
1891	S01	scan12	Rival	Trial 2	0.633061	1	Green
1892	S01	scan12	Rival	Trial 2	0.083255	3	Mixed
1893	S01	scan12	Rival	Trial 2	3.26525	2	Red
1894	S01	scan12	Rival	Trial 2	0.0500432	3	Mixed
1895	S01	scan12	Rival	Trial 2	4.04812	1	Green
1896	S01	scan12	Rival	Trial 2	0.233224	3	Mixed
1897	S01	scan12	Rival	Trial 2	2.13236	2	Red
1898	S01	scan12	Rival	Trial 2	0.150105	3	Mixed
1899	S01	scan12	Rival	Trial 2	1.44921	1	Green
1900	S01	scan12	Rival	Trial 2	0.0832846	3	Mixed
1901	S01	scan12	Rival	Trial 2	1.6159	2	Red
1902	S01	scan12	Rival	Trial 2	0.116661	3	Mixed
1903	S01	scan12	Rival	Trial 2	2.13233	1	Green
1904	S01	scan12	Rival	Trial 2	0.349923	3	Mixed
1905	S01	scan12	Rival	Trial 2	0.899555	2	Red
1906	S01	scan12	Rival	Trial 2	0.0832891	3	Mixed
1907	S01	scan12	Rival	Trial 2	1.11614	1	Green
1908	S01	scan12	Rival	Trial 2	0.266526	3	Mixed
1909	S01	scan12	Rival	Trial 2	1.94915	2	Red
1910	S01	scan12	Rival	Trial 2	0.0832807	3	Mixed
1911	S01	scan12	Rival	Trial 2	3.9816	1	Green
1912	S01	scan12	Rival	Trial 2	0.0832575	3	Mixed
1913	S01	scan12	Rival	Trial 3	1.54925	1	Green
1914	S01	scan12	Rival	Trial 3	0.0833	3	Mixed
1915	S01	scan12	Rival	Trial 3	2.28234	2	Red
1916	S01	scan12	Rival	Trial 3	0.0666085	3	Mixed
1917	S01	scan12	Rival	Trial 3	1.51601	1	Green
1918	S01	scan12	Rival	Trial 3	0.0999431	3	Mixed
1919	S01	scan12	Rival	Trial 3	2.6155	2	Red
1920	S01	scan12	Rival	Trial 3	0.0999253	3	Mixed
1921	S01	scan12	Rival	Trial 3	2.91539	1	Green
1922	S01	scan12	Rival	Trial 3	0.116572	3	Mixed
1923	S01	scan12	Rival	Trial 3	2.84875	2	Red
1924	S01	scan12	Rival	Trial 3	0.0832852	3	Mixed
1925	S01	scan12	Rival	Trial 3	2.7821	1	Green
1926	S01	scan12	Rival	Trial 3	0.299865	3	Mixed
1927	S01	scan12	Rival	Trial 3	2.6488	2	Red
1928	S01	scan12	Rival	Trial 3	0.0833005	3	Mixed
1929	S01	scan12	Rival	Trial 3	1.8825	1	Green
1930	S01	scan12	Rival	Trial 3	0.0666875	3	Mixed
1931	S01	scan12	Rival	Trial 3	1.78249	2	Red
1932	S01	scan12	Rival	Trial 3	0.0666741	3	Mixed
1933	S01	scan12	Rival	Trial 3	2.48218	1	Green
1934	S01	scan12	Rival	Trial 3	0.0666182	3	Mixed
1935	S01	scan12	Rival	Trial 3	1.61608	2	Red
1936	S01	scan12	Rival	Trial 3	0.0998571	3	Mixed
1937	S01	scan12	Rival	Trial 3	2.53218	1	Green
1938	S01	scan12	Rival	Trial 3	0.0999376	3	Mixed
1939	S01	scan12	Rival	Trial 3	3.78197	2	Red
1940	S01	scan12	Rival	Trial 3	0.0663087	3	Mixed
1941	S01	scan12	Rival	Trial 3	2.56555	1	Green
1942	S01	scan12	Rival	Trial 3	0.0665995	3	Mixed
1943	S01	scan12	Rival	Trial 3	3.86495	2	Red
1944	S01	scan12	Rival	Trial 4	2.36561	1	Green
1945	S01	scan12	Rival	Trial 4	0.433145	3	Mixed
1946	S01	scan12	Rival	Trial 4	2.13237	2	Red
1947	S01	scan12	Rival	Trial 4	0.399801	3	Mixed
1948	S01	scan12	Rival	Trial 4	1.14946	1	Green
1949	S01	scan12	Rival	Trial 4	0.116619	3	Mixed
1950	S01	scan12	Rival	Trial 4	1.86594	2	Red
1951	S01	scan12	Rival	Trial 4	0.0998563	3	Mixed
1952	S01	scan12	Rival	Trial 4	1.6659	1	Green
1953	S01	scan12	Rival	Trial 4	0.066678	3	Mixed
1954	S01	scan12	Rival	Trial 4	1.46599	2	Red
1955	S01	scan12	Rival	Trial 4	0.0835562	3	Mixed
1956	S01	scan12	Rival	Trial 4	2.88182	1	Green
1957	S01	scan12	Rival	Trial 4	0.0665749	3	Mixed
1958	S01	scan12	Rival	Trial 4	2.31567	2	Red
1959	S01	scan12	Rival	Trial 4	0.0499245	3	Mixed
1960	S01	scan12	Rival	Trial 4	1.39945	1	Green
1961	S01	scan12	Rival	Trial 4	0.0668727	3	Mixed
1962	S01	scan12	Rival	Trial 4	2.39874	2	Red
1963	S01	scan12	Rival	Trial 4	0.0833072	3	Mixed
1964	S01	scan12	Rival	Trial 4	2.71537	1	Green
1965	S01	scan12	Rival	Trial 4	0.199893	3	Mixed
1966	S01	scan12	Rival	Trial 4	2.18234	2	Red
1967	S01	scan12	Rival	Trial 4	0.0833014	3	Mixed
1968	S01	scan12	Rival	Trial 4	1.38273	1	Green
1969	S01	scan12	Rival	Trial 4	0.049953	3	Mixed
1970	S01	scan12	Rival	Trial 4	2.58222	2	Red
1971	S01	scan12	Rival	Trial 4	0.0668308	3	Mixed
1972	S01	scan12	Rival	Trial 4	3.19832	1	Green
1973	S01	scan12	Rival	Trial 4	0.0503232	3	Mixed
1974	S01	scan12	Rival	Trial 4	4.56433	2	Red
1975	S01	scan12	Rival	Trial 4	0.0665769	3	Mixed
1976	S01	scan12	Rival	Trial 5	3.7483	1	Green
1977	S01	scan12	Rival	Trial 5	0.433147	3	Mixed
1978	S01	scan12	Rival	Trial 5	5.54749	2	Red
1979	S01	scan12	Rival	Trial 5	0.0667258	3	Mixed
1980	S01	scan12	Rival	Trial 5	1.59921	1	Green
1981	S01	scan12	Rival	Trial 5	0.0832762	3	Mixed
1982	S01	scan12	Rival	Trial 5	2.5989	2	Red
1983	S01	scan12	Rival	Trial 5	0.183229	3	Mixed
1984	S01	scan12	Rival	Trial 5	3.46509	1	Green
1985	S01	scan12	Rival	Trial 5	0.53315	3	Mixed
1986	S01	scan12	Rival	Trial 5	3.49846	2	Red
1987	S01	scan12	Rival	Trial 5	0.0332204	3	Mixed
1988	S01	scan12	Rival	Trial 5	1.24969	1	Green
1989	S01	scan12	Rival	Trial 5	0.266308	3	Mixed
1990	S01	scan12	Rival	Trial 5	2.54885	2	Red
1991	S01	scan12	Rival	Trial 5	0.0666459	3	Mixed
1992	S01	scan12	Rival	Trial 5	2.51553	1	Green
1993	S01	scan12	Rival	Trial 5	0.0666621	3	Mixed
1994	S01	scan12	Rival	Trial 5	2.71543	2	Red
1995	S01	scan12	Rival	Trial 5	0.0500932	3	Mixed
1996	S01	scan12	Rival	Trial 5	2.53208	1	Green
1997	S01	scan12	Rival	Trial 5	0.0833408	3	Mixed
1998	S01	scan12	Rival	Trial 5	2.24906	2	Red
1999	S01	scan12	Rival	Trial 5	0.0498547	3	Mixed
[truncated: 26,689 more rows]
